# Supplementary material for: microRNA-33 maintains adaptive thermogenesis via enhanced sympathetic nerve activity
Source: Nat Commun. 2021 Feb 16;12:843. doi: 10.1038/s41467-021-21107-5 (PMC7886914; doi:10.1038/s41467-021-21107-5)
Supplement: Supplementary file 4 — Source Data [file 41467_2021_21107_MOESM4_ESM.xlsx]

## Sheet: Fig.1
	Kolmogorov–Smirnov test was used for normality test.
	For the comparison of 2 groups, unpaired t-test (t-test) was used, If normality test passed in all of the groups in a figure. Otherwise, Mann-Whitney test (MW test) was used.
	For the comparison of mutiple groups, one-way or two-way ANOVA with Bonferroni's post hoc test was performed, if normality test passed in all groups in a figure. Otherwise, Kruskal-Wallis test with Dunn's post hoc test was used.
	For the comparison of rectal body temperature, two-way repeated measures ANOVA with Bonferroni's post hoc test was used.
	For the comparison of the oxygen consumption curve, fdANOVA was performed.
	If sample number was < 5, non-parametric analysis was applied.
	ns; not significant
1a
miR-33+/+										miR-33-/-
35.9	36.3	35.9	36.1	35.9	37.5	36.4	36.7	37.1	36.6	36.8	36.4	36.6	36.9	36.9	36.7	36.3	36.3	37.4	37.1	37
34.7	36.5	35	36.5	34	36.5	36.9	35.8	36.8	36	35.7	35.3	35.7	35.3	36.3	35	35.5	36	35.8	36.2	35
34	35.3	33.7	35.8	33.6	35.8	35.7	34.6	35	35.6	32.7	34.4	34.2	34.8	34.8	33.5	33	35.2	34.3	33.8	34.4
34	35.1	33.8	34.5	33.2	35.5	34.5	35.1	35.1	35.5	32.3	34	33.1	33.5	33	33.2	33	32.5	32.7	33	33.7
34.2	34.5	33.5	34.5	30.4	35.6	32.4	35.4	34.1	34.4	30.2	32.8	31.1	32	33.1	32.6	31.6	28.9	29.7	32.1	31.8	***(p=0.0007)
33.7	33.3	31.7	32	28.8	34.4	28	34.7	33.8	34.4	29.2	31.5	30.9	31.1	32.9	31.9	30	22.8	24.8	31.7	31.8	***(p=0.0003)	two-way repeated measures ANOVA with Bonferron's post hoc test
1d	Ucp1					Adrb3					Ppargc1a					Pparg					Lipe					Cidea
	miR-33+/+ (RT)	miR-33-/- (RT)	miR-33+/+ (Cold)	miR-33-/- (Cold)		miR-33+/+ (RT)	miR-33-/- (RT)	miR-33+/+ (Cold)	miR-33-/- (Cold)		miR-33+/+ (RT)	miR-33-/- (RT)	miR-33+/+ (Cold)	miR-33-/- (Cold)		miR-33+/+ (RT)	miR-33-/- (RT)	miR-33+/+ (Cold)	miR-33-/- (Cold)		miR-33+/+ (RT)	miR-33-/- (RT)	miR-33+/+ (Cold)	miR-33-/- (Cold)		miR-33+/+ (RT)	miR-33-/- (RT)	miR-33+/+ (Cold)	miR-33-/- (Cold)
	0.747926	0.564193	11.3866	5.12876		1.41344	0.802866	0.481332	0.206654		0.937287	0.801953	28.3081	24.0251		0.970788	0.632494	1.8982	1.01285		1.06297	0.718453	0.844458	0.354877		1.04978	0.717061	1.26799	0.475662
	1.15606	1.50892	3.65259	7.32302		0.810297	0.927508	0.599812	0.476889		1.62575	2.76685	25.4513	20.9853		1.02784	0.954862	1.35421	1.42086		1.15955	1.2568	0.432218	0.478372		1.22099	0.895836	1.11009	0.794078
	0.820612	1.30228	9.17755	4.6096		0.690672	0.723153	0.836493	0.317297		0.952837	1.35551	32.4744	28.1568		0.751889	1.05612	2.10138	0.725557		0.879023	0.915671	1.26873	0.330391		0.763821	0.937504	1.17677	0.745481
	0.537242	0.744444	9.39911	5.6879		1.10567	0.451328	0.222962	0.150528		0.507985	0.693244	23.6451	25.4552		1.04215	0.906817	1.46865	0.960657		0.894282	0.680755	0.536138	0.447419		0.995458	0.752191	1.15123	0.629977
	1.44686	1.51496	8.99783	5.33916		0.968458	0.632473	0.197902	0.272368		0.865511	1.32438	18.7569	16.4892		1.08643	1.09423	1.52018	0.964685		0.958135	0.821406	0.330659	0.364527		0.965548	0.819989	1.13047	0.499351
	1.2913	1.84023	7.64575	5.17947		1.01146	1.18644	0.302652	0.117196		1.11063	1.6306	30.1237	7.57108		1.1209	0.987295	1.57083	0.672614		1.04605	1.16907	0.578898	0.502267		1.00441	0.994739	0.907672	0.568095
			7.341	2.51415				0.512699	0.121059				29.4875	11.7845				1.60733	0.672945				0.494847	0.308815				0.830289	0.284598
			8.53086	2.63149				0.329052	0.041871				28.5231	21.5995				1.0614	0.964112				0.728194	0.242822				1.14052	0.342938
			6.04482	4.29279				0.184529	0.117408				22.6822										0.51486	0.441768				0.756447	0.558334
Normality	y	y	y	y	Normality	y	y	y	y	Normality	y	y	y	y	Normality	y	y	y	y	Normality	y	y	y	y	Normality	y	y	n	y
t-test		ns		**(p=0.0021)	t-test		ns		*(p=0.0288)	t-test		ns		*(p=0.0228)	t-test		ns		***(p=0.0004)	t-test		ns		*(p=0.0212)
MW test		ns		**(p=0.0028)	MW test		ns		*(p=0.0188)	MW test		ns		*(p=0.0274)	MW test		ns		***(p=0.0006)	MW test		ns		**(p=0.0078)	MW test		*(p=0.0411)		***(p<0.0001)
1g	UCP1			TH
	miR-33+/+	miR-33-/-		miR-33+/+	miR-33-/-
	111.113	81.9005		105.848	108.773
	95.9449	62.0712		117.757	98.5396
	92.9424	76.8992		76.3951	135.444
	100	60.9023		100	73.4599
Normality	n<5	n<5		n<5	n<5
MW test		*(p=0.0286)			ns

## Sheet: Fig.2
2a																									2b
miR-33+/+ (23°C)												miR-33-/- (23°C)													miR-33+/+ (23°C)												miR-33-/- (23°C)
61.8908	59.7191	43.0553	52.6087	41.7448	51.9611	64.4577	66.9359	54.5204	55.7207	46.4661	50.8075	50.6561	50.1366	61.0364	38.9419	49.8395	59.1859	47.901	64.0881	42.8236	53.5172	43.7984	48.6214		57.7808	52.3635	46.5558	43.0553	38.996	47.6802	51.5011	57.1612	51.2856	47.7708	41.4554	49.4879	46.5558	46.4127	61.0364	38.9419	44.1295	54.4697	42.1339	56.0679	37.1693	47.8771	43.2966	45.5523
64.7027	61.8388	54.7027	61.0574	52.6402	41.7742	60.7727	60.7407	57.8785	51.5891	49.0796	45.8193	50.3757	44.5588	44.6173	45.7063	53.7908	52.4544	48.4362	57.2171	44.9761	51.2349	42.116	45.6692		61.9256	56.1691	46.4196	54.7027	49.0931	38.3377	49.4851	52.6216	54.7417	45.0267	43.8771	44.2443	46.4196	41.2638	44.6173	45.7063	50.1104	48.602	44.0807	50.4758	38.1891	46.6339	41.2565	41.5678
58.8103	57.7708	52.3685	57.6077	50.4374	44.7234	57.3132	50.4446	57.6926	51.408	44.4455	47.2637	43.0495	44.9864	38.1968	43.6636	47.1419	54.0213	46.1329	53.3734	43.8694	49.2173	36.8406	40.5937		57.4267	53.1476	39.9076	52.3685	46.6076	38.7444	48.5921	44.0393	54.8656	45.2004	39.2027	45.1697	39.9076	42.303	38.1968	43.6636	42.894	49.418	41.5813	47.0241	37.2265	45.3511	37.3458	36.8834
55.9104	47.5757	46.5174	53.6929	50.4351	42.9227	53.7201	47.6514	61.9545	48.1264	45.0416	42.1348	43.1788	48.4111	41.1743	46.5415	45.4365	47.0937	43.8504	48.6425	43.7899	46.1473	42.4586	41.6727		53.397	43.2201	39.5209	46.5174	46.4224	37.0693	45.4032	40.919	59.0324	42.7564	38.0085	40.0376	39.5209	44.2225	41.1743	46.5415	40.8573	41.7554	38.6399	42.018	36.5555	42.3411	41.6638	35.6147
56.5666	45.8026	45.3677	49.4781	53.8464	49.5494	56.7294	41.8388	62.6799	57.2484	46.0324	44.5037	46.4793	43.4762	38.5567	44.7847	39.0209	39.8115	44.6182	49.2758	44.6873	41.5769	45.043	44.9823		54.9893	42.0618	42.1473	45.3677	49.6973	44.5424	47.3727	35.3536	59.0937	50.1922	38.8403	40.0482	42.1473	39.317	38.5567	44.7847	35.0057	34.1122	38.669	40.9982	36.8284	36.9428	43.6531	38.7867
55.0096	42.558	51.0207	53.2127	59.2618	55.2514	47.5836	48.7031	61.9125	56.0711	42.1707	44.9103	51.019	42.8775	54.3751	40.4537	55.7332	40.4741	44.7549	41.3433	53.9896	39.1077	42.701	39.0762		52.4079	37.3295	46.685	51.0207	55.4677	50.8317	39.8936	39.9666	58.0686	48.9783	36.3524	42.056	46.685	39.2879	54.3751	40.4537	49.869	34.0551	38.9151	33.6894	46.5363	34.4565	42.2478	34.9821
44.8406	40.2691	52.2393	40.8542	56.2223	54.183	47.0438	45.7291	59.3561	52.3094	46.6847	43.4161	48.9162	49.9009	51.5264	49.3686	38.0087	39.5433	47.2432	41.359	47.7155	43.086	37.7464	41.9404		43.9271	33.8711	45.2679	52.2393	52.4114	50.5855	37.5155	38.3294	56.1742	44.6185	39.6033	41.6236	45.2679	45.4342	51.5264	49.3686	33.3746	33.9032	40.9961	33.7994	40.9166	38.1748	37.4098	37.3695
50.4367	45.5455	51.3881	37.0468	51.9946	45.5295	43.3731	47.0266	53.6837	51.4938	49.057	44.2789	47.0623	47.4115	46.9627	43.6975	39.9071	48.1493	56.1317	42.0591	44.8581	49.7993	47.8354	45.1498		40.8328	36.1574	41.7756	51.3881	47.703	41.3475	34.2198	39.1961	49.0708	43.9346	42.1291	42.1579	41.7756	43.1731	46.9627	43.6975	33.827	41.1632	50.4053	33.044	37.7315	44.5535	46.1882	38.9657
45.4835	47.4655	39.4206	41.3848	51.1183	39.7897	42.5363	41.2497	48.6439	46.8808	51.5954	47.0798	49.6761	43.9353	46.1279	45.4322	48.7034	47.6246	44.6807	41.3901	43.097	52.8164	37.3337	45.1425		39.9551	43.1617	45.7518	39.4206	46.0158	34.9495	33.4474	33.8245	43.181	39.7704	45.7906	45.0504	45.7518	41.2572	46.1279	45.4322	43.2244	42.3028	39.2915	32.602	35.4266	48.1436	37.9483	38.7228
45.526	40.3867	51.6635	40.4303	47.5639	44.9	44.9262	37.6344	47.9414	48.6703	47.895	44.2406	50.4421	49.631	47.5532	46.0106	39.3148	46.9347	43.4782	52.7138	44.3936	47.8398	43.1222	41.5988		38.2352	35.2459	45.9739	51.6635	42.2371	38.5115	35.6859	29.8007	41.7697	40.5434	43.6624	42.1371	45.9739	46.1061	47.5532	46.0106	33.3573	42.6776	37.8312	43.3027	37.1489	43.7499	43.1986	37.0931
50.0115	40.8601	49.2385	45.3136	51.0315	54.3847	49.4194	42.9183	47.0212	42.6735	50.9101	44.5738	49.4585	42.5233	45.0595	38.1578	48.9186	44.8263	44.444	52.582	50.5258	43.019	42.9233	39.8405		43.2613	34.6292	44.9871	49.2385	44.1781	47.7271	39.8003	34.4965	40.8678	33.667	45.1437	41.9862	44.9871	40.0504	45.0595	38.1578	43.4981	39.0849	37.0662	44.3578	42.2683	37.95	42.3032	36.7615
51.5191	51.7185	46.4095	48.4314	49.9706	53.7144	45.0493	49.8639	47.4651	51.7302	53.3282	43.3917	51.1882	51.7026	38.9911	42.3517	48.6536	51.0971	42.0388	53.6693	50.0986	40.4618	45.2646	41.5795		46.3694	44.6586	46.7236	46.4095	44.3805	47.1679	36.7523	40.509	41.1075	42.2961	47.003	41.2279	46.7236	47.045	38.9911	42.3517	43.2107	45.9651	35.0737	46.3467	42.3459	34.2925	44.9798	37.7757
51.2122	63.5347	44.9724	46.6359	47.4993	44.4422	48.6872	48.0115	46.2034	50.4994	50.4361	46.882	48.8686	51.8875	39.454	41.2016	45.541	44.3767	43.234	54.7741	51.6382	41.2639	39.7517	44.4304		46.7312	55.8056	44.4214	44.9724	42.72	41.094	39.5782	39.4929	39.8366	40.8942	43.3368	44.211	44.4214	48.2707	39.454	41.2016	40.5705	39.7973	35.5351	47.1102	44.9766	35.0388	40.6717	40.0593
52.0065	56.3792	45.3902	44.0285	41.3839	37.9029	46.4942	50.3775	47.1987	45.8555	50.0299	48.5247	43.0918	54.6586	41.1223	41.5993	37.0002	43.3681	48.0586	46.5559	41.0842	37.5781	41.4727	49.7106		46.7105	51.5344	37.709	45.3902	37.4765	35.965	38.6853	43.0293	40.8846	37.5911	43.3505	46.0267	37.709	51.8633	41.1223	41.5993	32.0799	38.9011	41.1791	40.0802	35.8853	32.2804	41.8046	44.2298
49.1599	45.8052	44.4872	49.7901	41.7322	43.0466	48.5581	46.31	52.6473	45.9583	47.3501	39.6458	45.7833	53.6857	47.1543	39.9224	52.8151	47.1884	47.3402	45.1793	44.8618	46.8595	41.3038	45.233		43.3397	41.7128	38.9599	44.4872	36.2353	39.8948	39.2794	39.1362	46.9286	37.8851	40.913	36.9507	38.9599	50.424	47.1543	39.9224	45.4296	41.5866	40.7921	37.0812	37.1657	39.2462	41.3957	41.5176
46.7752	44.3224	44.1399	47.4254	41.8805	55.4936	47.7531	40.685	53.6693	42.37	43.3837	43.4953	53.2687	43.6384	46.2057	44.8567	46.993	46.7625	48.215	39.1792	45.2777	50.6346	48.2379	45.6171		39.2448	38.2971	44.7399	44.1399	35.2839	50.0819	38.6138	35.4977	47.4913	34.0555	35.2151	40.2478	44.7399	39.7129	46.2057	44.8567	40.4203	44.0198	41.071	31.6756	36.8228	43.7356	47.7976	40.1506
51.4372	43.5364	51.1891	52.3906	57.8825	50.1917	43.4657	39.9278	54.0756	41.644	43.133	45.2044	50.6108	46.989	43.6988	44.7625	43.4071	51.0135	42.2486	40.9551	46.3685	51.8949	37.3522	40.9945		44.7679	37.3818	45.0963	51.1891	50.5006	46.0081	34.3337	33.6556	47.8123	33.2896	34.3258	40.4115	45.0963	43.1012	43.6988	44.7625	37.8743	47.4747	35.5718	32.7091	38.3292	46.3294	38.0014	36.3523
48.8743	47.9176	52.2417	49.4751	61.929	43.7168	42.2769	40.5013	54.004	39.416	42.0401	47.4987	59.4852	52.8424	46.8176	50.5275	48.0959	48.7852	41.6886	38.9792	43.493	42.4301	39.209	45.7864		42.8796	41.2456	52.6806	52.2417	57.0373	41.1856	32.5475	33.8365	47.6465	30.9453	33.1545	41.2501	52.6806	48.0493	46.8176	50.5275	43.0123	45.6439	34.2902	30.9937	36.0663	38.057	39.7632	38.7009
44.6139	42.1412	40.7228	47.9454	56.471	48.3157	41.867	51.4306	62.2928	41.132	45.1107	49.004	43.3379	47.9798	44.7623	43.6117	44.3724	41.8143	42.7298	41.6307	40.7571	43.4586	39.0476	40.7231		40.0009	35.231	39.6957	40.7228	52.1372	43.173	32.2049	43.3991	56.6502	31.9045	35.5827	44.8444	39.6957	43.064	44.7623	43.6117	39.3184	38.1408	35.2526	33.2801	34.5948	37.8143	39.5157	34.1612
46.2923	42.1263	47.1243	40.281	48.2186	41.0678	40.421	53.0561	61.3664	40.5053	40.5558	48.0129	46.9856	42.5629	38.5894	39.1951	40.1679	50.9201	51.2238	57.332	49.3774	41.2991	45.3118	48.4216		41.214	34.4147	41.7316	47.1243	45.4254	35.3787	31.7114	45.8902	55.3055	30.7929	33.2592	45.9318	41.7316	38.6804	38.5894	39.1951	35.1232	47.272	42.2768	46.4948	40.909	34.9734	45.9515	41.0487
47.288	52.6178	43.0434	41.1749	44.3064	53.8563	42.0739	46.1263	54.5215	41.641	44.9781	44.4537	46.5601	41.6199	38.6695	42.2757	40.6088	51.5112	48.5937	49.1865	42.8061	41.2997	38.5026	34.7387		40.6407	44.1836	41.4052	43.0434	39.7452	45.8926	33.2485	41.3371	49.4301	32.1012	36.008	41.7421	41.4052	36.5347	38.6695	42.2757	33.7944	48.5023	42.0876	40.911	36.3349	34.9603	38.1053	32.2162
51.4383	64.1129	46.1422	40.1033	43.6859	46.6861	50.355	40.9708	53.9426	38.2781	42.6367	46.2531	46.726	46.5831	40.9858	39.9633	42.7351	49.1517	42.3011	56.8723	48.8044	41.3978	43.6431	41.5361		44.8333	56.0611	42.0202	46.1422	36.254	39.2654	40.4608	35.4276	49.6015	29.2773	34.6703	43.0331	42.0202	40.3178	40.9858	39.9633	36.3511	45.0985	35.879	49.0742	41.6436	33.9137	43.2432	36.6761
47.306	57.4676	56.2592	39.5429	44.6462	44.8192	49.5268	38.755	52.9895	40.3831	40.4491	46.7486	47.9384	47.0863	45.5101	48.4435	42.405	46.3479	43.5684	45.5972	51.5482	51.3491	41.7082	43.7338		41.2536	52.0768	41.4473	56.2592	37.8568	39.7859	39.3323	34.5416	48.404	30.4688	35.0809	45.1264	41.4473	39.8317	45.5101	48.4435	36.0376	41.5476	35.9053	40.0664	44.5855	43.4527	41.3425	38.2154
46.9941	50.5361	59.9588	41.5713	51.1123	41.7008	44.8361	42.8166	54.6364	47.876	41.7189	47.8006	50.3558	52.6453	53.1376	44.4192	40.0292	40.3738	44.2633	42.3313	48.2522	50.0533	39.3457	50.0951		41.252	46.5917	45.0072	59.9588	44.4841	37.6591	35.8905	36.5828	48.9577	36.8903	34.9887	44.7244	45.0072	46.3717	53.1376	44.4192	35.0924	36.8813	36.1019	36.3158	40.6252	43.6075	39.3875	44.6197
53.4555	43.7826	49.2284	38.2123	49.478	43.6908	40.2191	47.0296	47.7888	61.3735	42.3043	44.2492	49.9977	50.7924	46.9003	45.98	47.6016	45.9072	48.8398	42.2936	50.0179	48.5139	46.6523	45.2351		46.6035	36.0066	44.6682	49.2284	42.7206	37.6936	32.1466	40.0812	41.9648	49.5123	34.5807	41.2892	44.6682	46.0597	46.9003	45.98	42.1778	40.4494	41.1811	35.8823	41.9526	42.6722	45.9823	42.2078
51.0746	44.5027	47.5735	49.6603	51.2989	43.4299	44.99	44.8458	47.5877	61.3522	54.3591	41.5339	49.0267	50.7717	42.6536	43.7347	41.3979	51.852	49.3495	42.7694	49.7813	45.4209	42.2246	48.2601		45.5012	36.7342	44.297	47.5735	43.5947	35.6852	35.7202	38.8977	40.1942	48.9397	45.5546	37.2388	44.297	46.7313	42.6536	43.7347	37.4298	47.5759	42.7008	36.0421	41.1223	40.3552	41.9552	43.3101
48.9532	43.3665	43.3982	45.6384	50.2308	42.4104	50.1876	42.5684	45.5697	54.8632	56.8957	44.2233	45.9734	46.1951	39.5073	44.0486	43.2646	39.1054	50.1998	42.1039	41.9332	41.234	37.3815	40.4016		43.7502	34.9377	41.7168	43.3982	43.9586	35.1886	40.9437	35.7753	38.2159	47.6088	48.7537	40.5665	41.7168	41.4824	39.5073	44.0486	38.559	36.7371	42.4195	34.7407	33.6826	35.1986	38.074	35.4892
45.5914	44.1064	46.0774	39.0038	43.0587	52.8003	52.2158	44.3274	46.8626	52.0929	54.3268	45.458	45.5148	46.8368	41.4893	40.9722	49.2293	48.8029	48.2551	51.7153	47.3976	40.1399	44.0166	46.3301		38.5261	35.525	38.903	46.0774	40.7307	44.8347	42.4381	36.8362	38.7583	46.0697	47.7207	41.3667	38.903	41.7774	41.4893	40.9722	43.2535	44.324	41.531	43.0911	38.1506	33.3189	43.0274	40.2644
48.4288	41.2189	47.0761	38.5816	42.1707	50.612	47.1299	40.3771	45.1821	48.1217	53.7573	44.5083	51.3236	46.2715	41.2136	41.4939	44.5068	45.0761	48.2909	46.3635	54.0511	46.1837	37.2797	45.6521		40.7136	33.8064	44.9101	47.0761	35.855	43.5672	38.7624	34.1973	37.5308	42.9354	47.098	39.7687	44.9101	42.9375	41.2136	41.4939	40.1295	41.5566	41.1033	38.9585	43.7638	38.826	37.7495	42.2018
45.7829	43.6504	44.669	57.8274	42.2508	43.7027	45.5995	41.2263	44.3222	46.9104	44.432	42.6201	59.833	45.8364	42.3883	40.5974	37.05	46.7424	43.8874	38.2873	49.2756	47.489	42.4601	40.198		38.2831	35.301	53.1871	44.669	35.2629	38.63	37.5005	34.2421	36.4927	40.524	37.4538	38.3322	53.1871	41.7294	42.3883	40.5974	32.3759	43.1115	37.0911	31.0853	39.9308	39.6742	41.3548	36.7063
45.6315	52.3922	49.6898	48.453	50.2621	53.1551	42.8811	40.6191	49.5779	45.8443	44.4844	43.9419	55.0392	45.0266	51.0756	42.8151	40.0408	45.531	44.7805	51.6276	51.3722	44.046	43.4372	44.111		37.5579	44.2004	50.2413	49.6898	41.9573	46.9795	33.6017	33.1048	40.8227	39.2782	36.1713	38.1657	50.2413	39.9635	51.0756	42.8151	33.526	39.407	35.9577	43.2107	41.8693	37.0634	43.2679	38.8248
50.713	51.7315	58.0586	44.6291	51.3637	46.4807	41.8178	37.9192	58.3728	42.2698	42.3967	41.7298	53.6086	50.4465	43.3988	46.3079	48.0977	41.2263	41.2314	48.2059	50.3635	48.9982	41.5549	45.2809		41.8564	45.0292	48.9858	58.0586	44.6011	40.2193	32.8068	31.0614	50.1698	34.6783	34.379	36.3419	48.9858	45.1733	43.3988	46.3079	39.712	37.0253	33.3198	41.167	40.4465	42.0262	41.14	39.3374
46.6004	51.6724	49.5294	36.6612	53.8133	44.7339	41.8892	37.4194	53.5315	41.7479	43.167	42.003	53.2026	52.0067	36.0057	52.4137	43.4943	55.825	50.2907	40.1765	39.607	47.6572	37.0648	41.5548		36.4626	44.1101	48.4809	49.5294	47.0372	38.3078	32.7029	30.3146	46.0161	33.378	34.1539	35.7538	48.4809	45.9201	36.0057	52.4137	36.4064	51.043	41.7713	33.5902	31.3888	41.2204	37.842	37.2182
48.6016	44.0843	51.7791	39.529	51.2997	44.4406	45.4123	36.3684	51.6182	39.9563	40.492	43.8548	45.9537	42.9712	40.2783	53.0117	40.2791	44.5189	50.36	42.8914	42.9318	45.6837	41.0309	44.7394		39.0747	36.1091	40.819	51.7791	46.1038	37.147	36.7946	29.3092	45.0406	31.88	31.8525	36.7385	40.819	36.9423	40.2783	53.0117	32.9642	40.0425	42.6976	35.3718	34.0581	40.3683	40.21	40.947
51.2405	43.2375	46.681	38.5582	41.2376	42.816	46.9038	36.0864	51.2668	40.858	45.5413	42.1248	49.8913	45.6174	37.5074	39.8488	42.4746	46.9024	47.4973	49.3955	48.4864	45.7704	42.1107	40.5867		41.6055	35.8338	44.4277	46.681	37.3201	35.861	37.701	29.2416	44.8202	32.2637	36.716	35.4366	44.4277	38.6727	37.5074	39.8488	33.7577	40.5029	40.2175	42.2971	39.4921	39.763	40.9195	35.9404
55.8493	43.1241	46.8484	40.1419	42.3702	50.4818	47.3857	38.3775	44.2004	41.9408	42.2555	47.0312	51.4199	42.8523	39.112	43.181	48.1203	42.6133	47.6238	49.6983	49.6437	43.1628	36.2194	42.63		45.3391	35.1766	47.4717	46.8484	37.9925	43.2273	38.648	31.2078	37.704	33.3567	35.192	40.6475	47.4717	36.5846	39.112	43.181	40.8032	36.8953	40.2176	42.9856	39.4843	37.1467	36.2521	37.5347
52.0243	42.419	43.766	38.3457	43.0491	48.3804	46.54	63.1283	53.1357	39.9308	43.38	46.1435	46.3037	43.6049	46.668	39.2359	38.1107	48.259	47.4986	49.9455	44.9181	42.1976	42.8764	44.1009		43.7525	34.1316	41.9958	43.766	36.6434	42.826	38.0867	53.0193	45.776	30.7034	35.7174	38.5743	41.9958	37.387	46.668	39.2359	32.1842	42.8259	40.8353	42.2392	33.9597	35.714	41.8447	37.6157
50.6873	49.0648	41.6111	37.2329	48.3394	45.2762	41.6477	57.7715	56.1343	39.8794	43.0105	43.2833	45.1552	47.5741	38.3834	40.0178	47.3584	49.2654	51.2437	50.374	40.8513	49.5296	38.9108	44.7576		41.9057	41.4398	39.4368	41.6111	41.3058	38.6555	33.3129	48.8708	48.3591	31.5352	34.674	35.8164	39.4368	40.1693	38.3834	40.0178	39.4358	45.1556	43.3217	43.0387	31.7423	42.7086	38.274	39.8616
47.8537	46.4863	44.4511	43.3201	49.5392	42.596	41.1053	48.55	53.8955	49.1877	46.4485	47.334	47.248	42.4254	40.2161	39.3676	49.5759	49.7221	43.7718	48.273	42.2928	48.4524	42.5829	39.3156		38.4201	39.7234	40.7527	44.4511	41.2594	34.4226	32.7473	43.6392	47.6161	39.0576	38.264	39.173	40.7527	34.1551	40.2161	39.3676	41.6388	43.2961	37.1787	41.2236	32.726	43.2344	40.4128	34.0336
46.6505	49.1156	44.2454	49.2341	45.236	48.754	41.1792	40.118	52.2041	47.7165	41.3034	47.7108	52.6671	51.6061	38.7694	42.7177	46.282	41.3376	44.8344	47.6613	43.908	43.841	40.1415	39.7139		37.0902	41.0981	47.7518	44.2454	37.8186	41.2592	32.4325	34.4847	46.496	37.5858	34.8802	41.193	47.7518	41.6088	38.7694	42.7177	39.9282	36.289	37.5732	41.2779	33.5037	38.4378	38.8289	34.3449
50.6992	57.664	48.5003	43.8384	41.7598	46.593	41.8914	36.3029	55.5223	52.3398	41.5413	49.3853	51.8491	52.4677	48.1635	45.4157	39.1398	51.9076	46.2523	42.9098	40.2189	42.5686	35.1833	41.804		40.7538	48.8506	46.591	48.5003	33.8093	39.4136	32.8229	30.9575	48.6882	43.0405	33.8681	44.2545	46.591	44.5392	48.1635	45.4157	33.2633	45.8774	38.1535	37.2235	31.0634	37.5947	35.26	35.3223
51.789	56.6599	54.4677	47.7236	49.7689	40.1935	41.4604	47.4377	53.3937	47.997	44.7703	44.7089	43.03	48.6679	44.9685	40.826	40.5587	51.5033	41.1387	41.5787	54.5139	42.1962	42.8586	44.0177		42.1643	48.1382	38.8536	54.4677	40.0144	33.9197	32.3896	40.9021	48.32	38.3073	37.658	39.9635	38.8536	43.1599	44.9685	40.826	33.4808	44.6271	34.3069	36.1897	43.8137	37.1717	41.6936	36.9763
53.8207	48.556	49.564	33.2194	47.9758	49.9879	40.1933	51.5466	56.4475	43.8541	41.2598	45.4878	49.7959	45.6689	47.1108	48.2246	38.3339	54.8499	49.0976	37.4838	49.8489	43.2302	37.3896	44.5648		44.3588	41.4659	44.6765	49.564	39.7034	41.4503	31.8376	44.2364	50.6708	36.1174	33.7879	39.0051	44.6765	38.6856	47.1108	48.2246	32.2228	46.4317	41.0143	31.5544	41.0828	36.7259	36.9656	39.0999
57.7924	38.1136	44.9292	50.7258	48.036	50.6244	44.809	47.3112	46.8486	45.363	42.4914	39.712	51.2622	46.0576	40.7961	43.547	47.4651	44.2684	49.0688	40.2099	49.265	41.0518	42.9529	47.0993		47.9317	31.2647	46.6749	44.9292	39.1527	43.485	35.4064	41.4356	41.8628	38.3548	35.0563	34.2867	46.6749	39.071	40.7961	43.547	38.5432	38.1255	41.9731	33.8483	40.4753	35.0175	40.7039	43.3711
52.6445	38.4834	50.8348	49.0078	43.8951	42.6148	39.1974	46.7701	47.4638	41.6228	43.4702	45.4652	43.0363	48.0636	44.3395	44.7025	52.0939	44.1426	49.0461	47.4614	45.5424	47.6107	43.151	46.1455		43.1158	34.7232	39.7213	50.8348	34.861	35.4345	31.4323	41.5278	40.8921	32.4843	37.1726	38.5454	39.7213	39.846	44.3395	44.7025	44.556	37.1432	41.4075	40.6163	38.2536	41.4144	41.0148	41.4159
47.2014	42.9557	45.175	43.0917	52.3746	41.5516	45.1746	42.1045	46.192	41.6061	44.173	47.0511	45.9154	52.0319	42.0004	38.5266	53.3854	43.9689	43.6642	47.8422	46.7539	43.1295	36.6026	43.1189		38.4209	33.8077	41.6964	45.175	42.361	33.4711	37.2445	36.7905	39.1395	32.1063	37.1245	40.1775	41.6964	42.4893	42.0004	38.5266	45.3915	36.2186	35.8935	40.7305	40.1163	37.864	35.5963	37.6004
43.8549	40.5323	42.6598	37.6851	49.3539	40.2304	49.8587	44.3835	44.0039	47.9686	45.0795	42.1572	44.554	48.8336	45.4773	38.9577	46.7303	47.256	52.8317	40.2932	41.325	44.2858	37.6114	42.3638		34.3822	32.515	41.0691	42.6598	42.0972	32.5671	40.8394	37.5647	36.8325	38.2607	37.6031	36.2379	41.0691	41.6786	45.4773	38.9577	40.4723	40.5023	43.5952	33.2666	35.1464	38.4382	35.1121	36.6795
59.623	49.5231	44.8982	37.1635	43.5501	43.896	49.867	50.4318	47.0916	45.2915	40.8112	45.2274	51.6484	52.2054	37.3602	46.2793	40.242	48.1966	48.5725	43.2236	46.3596	41.9604	43.8132	45.371		50.2258	39.5534	45.562	44.8982	36.2009	35.8657	40.5279	44.7648	38.5534	37.1239	35.5311	39.5868	45.562	44.1666	37.3602	46.2793	34.9221	43.8813	41.4659	35.8049	39.3172	35.753	39.8657	38.404
57.7588	42.802	45.5987	46.9704	41.3537	50.0452	46.6163	46.3945	45.4343	43.3379	43.9125	47.8308	50.0031	51.9295	44.8234	47.6297	38.0052	43.5702	48.683	40.0375	44.9893	42.0299	45.4233	43.3197		48.8958	33.4457	43.6065	45.5987	33.7713	43.4509	38.248	40.2974	37.0808	34.9897	38.6111	41.7374	43.6065	45.7495	44.8234	47.6297	31.1872	38.7988	41.6168	32.5624	37.636	35.0652	42.7182	35.6286
52.4433	50.5685	45.2596	46.3263	42.0872	47.2079	44.1138	37.8843	45.8439	39.8361	51.9265	40.3383	51.2488	43.2251	39.7778	48.8135	40.3699	43.6395	43.2	44.7725	54.1595	52.036	43.334	47.4621		44.3574	41.8829	45.0765	45.2596	33.4465	42.862	36.7529	33.3319	38.0726	32.2314	45.7111	35.2172	45.0765	37.9451	39.7778	48.8135	33.2925	38.9879	37.4232	37.1648	46.6819	45.2466	40.8745	41.361
48.2773	48.7375	47.6016	42.2476	42.2996	41.8102	47.2779	41.5478	57.7501	39.4382	47.067	40.8502	52.9626	44.1124	41.086	44.2872	53.5325	45.7826	49.378	47.7111	54.4708	53.1133	37.2535	44.6418		40.0303	41.7777	46.9741	47.6016	33.7915	37.3388	40.0972	36.0827	49.8327	31.8026	42.8852	34.7234	46.9741	39.1167	41.086	44.2872	46.2599	39.2949	42.7222	41.2197	46.6959	47.1405	36.6366	40.4831
45.4205	45.2687	41.1568	41.1322	49.517	50.5863	49.0881	49.0584	58.7485	39.8938	49.2241	42.7123	42.0641	51.9905	40.4646	39.0489	41.5367	47.822	46.9401	49.8374	50.4104	44.1672	42.9312	38.2344		37.7774	39.1743	36.6216	41.1568	39.9958	43.118	42.1917	43.4347	52.3457	30.9504	45.2807	36.4465	36.6216	46.4096	40.4646	39.0489	37.1279	42.609	40.44	42.4615	42.4779	38.713	40.0971	33.392
44.6761	52.252	45.4283	38.9011	50.8732	44.9868	46.2568	42.5667	54.2383	40.1042	44.1371	43.1914	48.2336	50.2735	43.6331	38.9911	40.1043	41.5598	38.703	44.3312	40.7694	42.541	46.6654	45.1921		36.4308	44.6141	40.8464	45.4283	42.915	38.2132	40.1467	37.5212	48.0465	31.9226	38.0177	35.4091	40.8464	45.2528	43.6331	38.9911	34.6149	36.0138	33.6848	38.5072	35.2984	36.6584	43.9149	39.2489
46.3313	44.8543	47.2719	39.7813	54.435	38.9326	43.6238	40.2719	48.125	50.5951	45.3944	45.8784	51.6586	48.7037	35.7091	38.9809	41.7898	50.7325	41.4945	38.1069	42.6786	42.2498	37.5309	45.7734		37.2528	39.4749	45.2496	47.2719	47.3497	31.3132	36.6064	34.8839	40.388	41.8162	39.8568	40.429	45.2496	42.3031	35.7091	38.9809	35.4824	44.4143	34.8959	32.5432	35.6412	35.4263	37.4969	42.6885
47.5326	42.9973	46.5429	38.3149	48.5201	41.7165	41.4954	39.8443	44.8615	45.3429	51.269	49.9501	45.2398	45.6388	47.5863	40.6283	42.5374	48.7554	45.5759	39.1805	44.1553	39.2737	41.6795	41.812		37.2822	36.2726	39.4025	46.5429	42.6694	35.0921	33.8139	33.4438	37.1902	37.4053	45.2007	45.1976	39.4025	39.4774	47.5863	40.6283	35.5611	43.7384	37.7975	33.4425	36.4552	32.4162	40.7395	37.3156
46.5447	42.1862	44.8441	39.3852	41.8498	44.02	41.6328	44.4889	45.0977	51.2784	45.1623	47.3074	45.2477	44.7434	52.4714	41.1882	52.7915	47.9935	48.0772	40.345	44.615	41.2522	39.7583	44.9686		36.4629	34.7488	39.3157	44.8441	36.8776	37.375	34.1878	38.0428	36.7355	42.3215	39.3294	41.9549	39.3157	38.8056	52.4714	41.1882	45.0971	41.9949	41.78	34.0983	35.7531	33.5062	39.503	38.2984
47.1736	41.692	44.5725	40.0158	41.0926	42.0947	42.1126	46.585	41.6227	47.299	46.359	42.0104	51.372	46.0286	46.4752	46.1909	47.0905	52.9203	48.8706	49.0183	41.6801	45.8767	43.0334	41.3538		38.3892	34.9351	47.0448	44.5725	35.5294	35.3614	33.9754	40.2296	33.6578	38.5853	41.188	37.2707	47.0448	40.4765	46.4752	46.1909	42.3811	47.8589	42.1119	41.6553	33.665	37.7314	42.2849	36.5176
56.8532	40.96	43.0246	40.7667	43.6852	46.7462	41.2852	43.3771	42.9873	36.7414	41.9882	44.0232	43.2523	44.016	44.3053	46.2059	40.3107	46.5637	45.394	54.5778	50.9455	43.2955	40.1121	42.8665		49.2824	33.5884	39.4686	43.0246	36.0782	38.8199	33.0516	37.9044	34.4396	30.9321	36.7909	37.8823	39.4686	37.4969	44.3053	46.2059	36.3324	41.6277	39.4827	47.4139	43.05	35.8315	40.2686	37.4192
50.4941	60.3603	46.6976	59.7498	43.7106	43.8776	49.9319	37.3455	43.3196	40.1531	42.5284	40.7501	45.9902	54.4778	39.8888	44.1026	42.7612	43.7831	41.5967	53.3851	55.5175	42.9458	40.9472	48.582		46.144	53.6735	40.6741	46.6976	35.2983	37.9097	41.2482	31.7341	34.5506	33.2158	36.4786	34.3015	40.6741	46.7625	39.8888	44.1026	36.8592	38.8269	35.7241	47.9765	49.67	35.9413	40.747	43.4636
47.5427	53.6356	53.3803	55.7769	41.9103	43.0713	55.1609	45.8711	45.6627	39.939	40.6965	49.0128	44.9111	55.5096	41.5299	39.9504	42.6405	45.5829	43.997	57.9348	48.3921	44.4699	36.8476	44.5114		42.1123	49.5112	39.3436	53.3803	34.3904	38.197	47.218	39.3752	37.4512	32.7848	35.0798	42.4475	39.3436	50.8825	41.5299	39.9504	37.8415	40.9655	36.4225	51.5447	43.04	39.5154	37.6857	37.7757
44.2365	41.9214	55.1739	50.5386	47.1134	45.0669	52.8293	45.1742	50.0342	39.3667	45.7995	42.2215	54.0734	55.258	39.8788	41.1184	47.6683	45.2238	41.4825	53.2227	44.5515	40.1926	52.6878	37.8022		39.7787	38.6759	48.6052	55.1739	39.1783	39.3843	45.9506	40.1632	41.7657	31.9948	39.6782	38.6253	48.6052	52.0543	39.8788	41.1184	43.0026	41.5714	35.794	47.0517	38.9831	36.2925	50.6851	34.8506
49.9878	44.0861	47.4768	49.5945	54.9566	48.1411	43.2678	38.9533	51.8506	48.5662	46.8948	45.1416	44.0227	45.0006	47.8366	45.9126	45.9741	43.8111	51.1916	47.3328	45.7275	43.0187	46.0827	40.0774		44.0735	38.4347	40.7674	47.4768	49.0529	42.6233	36.984	34.3204	43.8704	41.1083	42.6184	41.1628	40.7674	41.8449	47.8366	45.9126	41.8754	40.829	45.9177	41.6607	38.8877	38.0518	47.2617	35.1247
57.0601	40.9061	46.8796	40.8367	54.6898	40.9688	38.9659	38.7482	57.6824	51.4373	50.6037	47.9933	48.0154	46.8321	48.0961	41.0404	39.829	42.4638	51.3029	39.809	44.0874	41.8766	47.6549	39.9293		53.4809	35.0505	44.2901	46.8796	49.5554	36.0301	33.0809	33.4753	50.1316	43.6112	46.5904	44.6059	44.2901	42.8677	48.0961	41.0404	36.7818	38.7619	47.2066	32.8803	38.1866	35.9521	48.577	35.2051
61.0078	43.8984	43.5239	38.2927	49.391	49.0255	40.1233	45.6574	58.7519	55.4867	51.1954	45.7413	60.0673	47.5206	51.4823	46.8843	40.066	49.3347	41.5417	46.5859	56.0055	45.2132	47.8283	45.0719		57.56	37.079	56.7354	43.5239	46.2547	42.698	32.9959	39.5277	51.6729	49.0769	46.407	43.2881	56.7354	43.4013	51.4823	46.8843	36.516	45.9264	36.4843	37.9284	50.2235	38.773	48.7867	40.5232
57.1649	57.1469	49.5336	40.6651	47.1	43.3219	40.9237	45.5642	55.5716	53.6325	54.4495	49.8248	61.3642	52.0884	43.5662	41.7855	40.6589	46.2116	43.6819	55.8873	49.2865	49.7981	50.9731	47.0078		52.9761	49.3659	58.4855	49.5336	44.3565	36.8655	33.1986	40.1794	49.1275	49.1422	50.2585	47.6902	58.4855	47.4585	43.5662	41.7855	36.6835	44.601	37.3518	48.3028	43.6787	43.8769	51.4109	43.9673
50.059	61.4904	52.2837	58.8049	44.5284	47.875	51.7068	37.4006	55.5419	46.6647	50.2531	41.9365	56.1252	49.2698	42.8411	39.8874	36.6165	52.9333	42.3629	53.7301	51.92	43.4868	50.3314	41.3087		46.1166	56.9631	52.7707	52.2837	40.4391	42.2387	43.2051	33.3931	49.7825	42.1377	46.1968	39.239	52.7707	46.4829	42.8411	39.8874	31.3478	49.2271	35.5213	46.3826	48.0473	38.8863	51.4453	37.6732
45.581	54.0557	52.6783	57.3169	45.5797	40.6228	52.2697	44.2443	51.0627	41.6397	52.3028	41.7294	48.3691	51.0778	48.0537	49.2121	56.1239	50.1715	52.8713	48.0778	42.65	42.4543	50.3799	48.7774		40.6247	51.1235	45.1524	52.6783	40.7689	35.7287	46.1879	39.9485	46.1346	36.2643	48.3616	37.5703	45.1524	47.2199	48.0537	49.2121	51.2214	46.8099	46.6358	42.9466	38.2491	38.4672	51.1297	45.1538
52.1938	41.8188	54.4411	45.2315	60.9482	43.5209	44.6236	52.8535	52.6266	41.378	47.5602	48.3092	56.5563	50.6078	40.7585	46.3097	55.5015	42.9046	48.5986	52.1953	49.2571	51.9733	46.4501	48.392		48.323	38.6785	52.2495	54.4411	56.1214	38.4218	39.345	47.9577	47.098	34.7448	44.2993	45.638	52.2495	46.7266	40.7585	46.3097	50.9014	38.6776	43.4444	46.8508	44.5687	47.987	46.5688	44.5627
53.5402	48.1219	47.761	41.7319	62.7917	42.7621	46.9586	51.4872	49.9832	40.6329	45.2311	42.3246	43.6332	55.5236	46.8848	47.4784	47.6701	44.4298	47.7412	50.2087	49.1473	51.0781	38.1333	49.5789		50.5372	43.5644	40.8986	47.761	59.053	38.3788	40.6474	47.4396	44.9431	35.5526	42.055	39.9623	40.8986	51.9424	46.8848	47.4784	43.0285	41.1485	42.1246	45.5128	45.1907	46.855	40.2363	46.0887
55.5494	57.2764	53.8353	56.6762	60.943	43.8712	47.822	59.7798	46.3348	57.1159	45.5667	47.6907	51.4085	53.5937	45.6304	44.3656	37.811	47.9745	48.3247	53.3177	54.6287	52.6669	48.5225	48.1564		51.3487	53.2833	47.185	53.8353	57.8702	40.1699	41.2066	54.4892	40.2637	51.6574	42.3295	46.8819	47.185	50.1638	45.6304	44.3656	32.9756	44.7807	43.0871	48.3987	49.6459	48.6598	50.5179	45.0567
59.6887	50.5994	49.9224	56.2027	54.5806	54.6522	49.7291	55.7218	55.1196	60.6253	53.3763	48.0342	58.3745	52.1204	45.3029	50.5342	41.3432	52.2478	49.5203	58.0091	44.271	51.4119	47.5824	52.3615		55.5047	46.5731	56.0189	49.9224	51.9453	51.3242	44.5529	50.7408	49.4601	56.6178	50.7236	46.938	56.0189	48.475	45.3029	50.5342	35.1281	48.8188	44.2188	51.8252	40.4656	46.0989	47.5885	48.5301
54.1093	50.4087	53.0054	40.8182	51.4776	60.2215	48.1524	45.1718	57.7648	53.2266	54.0215	55.2021	55.38	47.4424	50.7407	44.5012	51.1633	53.5709	49.1313	59.9905	56.4677	54.9145	46.3708	51.7973		51.953	48.3738	53.3167	53.0054	48.1942	56.3226	42.9673	41.0615	54.1768	49.9598	51.9566	54.4337	53.3167	44.56	50.7407	44.5012	43.2415	50.18	44.3432	54.2155	51.2801	48.6841	48.538	49.0593
50.4358	58.593	63.0579	45.0738	46.3716	52.9539	47.2659	64.2249	50.4045	42.1705	54.1309	55.3801	54.645	66.5129	52.5113	54.5528	48.3201	48.6198	56.9927	58.6527	61.6607	55.0537	57.9705	61.0349		49.2354	55.4497	52.3968	63.0579	41.582	47.9135	42.4689	58.8184	46.6451	38.8474	52.1446	54.1328	52.3968	63.7792	52.5113	54.5528	42.6636	44.5176	52.1486	53.5247	56.1626	50.2918	58.4314	57.2766
64.302	61.1439	64.4604	68.0103	53.8317	59.3118	61.3864	74.567	57.4486	44.8031	57.0466	51.065	56.6432	65.3908	66.2021	57.1474	51.9809	55.0196	55.9554	58.7657	61.1516	57.8013	47.498	56.9221		63.0345	60.4458	54.4102	64.4604	50.3191	54.2414	56.8471	66.977	52.6327	41.7734	55.1876	50.3894	54.4102	60.5926	66.2021	57.1474	48.0869	51.453	50.7169	52.9945	55.8304	54.1186	49.6079	54.1713
67.8637	64.8678	61.8475	68.4521	60.9993	60.922	66.9962	69.6655	64.9977	62.7617	52.0606	58.5758	64.9287	62.0433	59.0425	45.9777	46.1015	60.7199	57.5395	63.2058	59.1344	46.266	50.4425	49.6942		66.2022	62.6961	62.6234	61.8475	58.3065	57.1519	61.5799	62.4069	60.9189	59.9453	50.6853	57.8319	62.6234	59.1084	59.0425	45.9777	42.4717	57.589	51.8968	56.2692	54.3773	43.0699	52.2442	47.691
64.2892	60.1862	62.0405	66.937	63.663	53.2674	67.4156	70.1058	65.455	62.1801	64.4887	56.8309	65.0511	60.467	58.2079	54.2966	48.8704	59.2524	58.1794	64.0607	58.4917	52.0817	54.9182	53.1683		63.1172	57.3514	62.0016	62.0405	61.5682	50.4136	61.6531	61.8923	61.3539	58.2419	62.7756	55.5531	62.0016	57.2419	58.2079	54.2966	45.7843	55.0414	51.2502	56.7931	54.2455	49.4408	55.8815	50.0193
59.1545	65.3891	58.436	68.5833	54.3905	50.9464	62.3395	72.5909	65.221	60.5482	61.7008	47.8181	63.8323	58.5821	53.789	46.5091	54.2649	59.0802	57.4165	61.9318	60.1019	58.8905	52.3581	56.1536		58.4168	62.6473	61.3002	58.436	53.6263	48.7374	56.5563	63.7705	62.0523	57.2689	59.7018	47.1153	61.3002	56.7189	53.789	46.5091	51.029	54.4194	49.8778	55.3339	55.7689	55.7991	53.8523	52.3163
53.6135	57.6199	58.0945	66.6177	50.2318	61.5974	60.719	71.5063	62.843	61.8116	55.0424	54.8383	66.3658	58.9955	51.0659	51.0341	50.9584	59.3382	58.3363	61.8265	63.5925	59.7674	50.4568	51.2269		52.7506	55.7303	61.6152	58.0945	49.8468	60.3046	55.0821	63.5407	59.802	59.5768	53.5973	54.7689	61.6152	56.9983	51.0659	51.0341	46.6763	54.6816	50.2941	53.7052	59.1524	56.379	52.0385	48.185
59.1631	63.3556	58.8978	64.2993	57.6755	51.8377	57.9936	70.2672	61.4789	60.6355	57.0337	54.8147	64.7466	56.493	55.1957	47.1262	59.1054	54.4699	50.1174	60.9956	54.4611	58.9692	53.2234	50.097		58.7981	60.7337	59.8628	58.8978	57.3683	49.98	51.2391	62.3693	58.5925	57.492	55.596	54.1731	59.8628	54.2611	55.1957	47.1262	54.9051	51.2591	43.6987	54.3789	50.0986	55.5462	54.5424	47.0139
56.6949	53.978	52.9786	65.8136	60.1738	54.6124	57.1499	69.6224	62.6473	60.0849	52.906	53.7311	67.0619	65.85	55.424	51.6994	52.5858	52.0232	57.1509	60.9678	54.9451	57.1164	49.295	55.2017		55.4827	51.7751	60.9104	52.9786	59.266	52.9391	51.8109	62.0981	59.7075	57.0707	51.7759	53.5501	60.9104	63.4912	55.424	51.6994	48.7359	49.3068	50.8281	53.647	49.9143	54.4664	51.3	52.6211
50.7879	63.6801	59.4224	62.6356	51.5166	53.4625	49.1256	69.7372	61.4057	56.2797	54.5862	58.2129	64.0408	57.2278	55.2047	44.3233	53.4815	49.9345	55.0695	61.655	58.5169	56.3662	46.9616	52.4997		49.4189	61.435	58.5793	59.4224	53.1343	53.8526	44.4738	62.6426	58.6339	53.2094	53.5812	57.5631	58.5793	54.7048	55.2047	44.3233	50.2714	48.2085	49.2901	52.8586	54.914	52.8701	48.8753	49.9437
56.9725	50.9264	54.3872	60.5553	50.2686	58.2466	50.9774	66.1273	62.0436	58.253	56.4163	51.3847	64.2818	55.3671	48.5545	52.2338	46.8137	47.1568	51.4798	62.5686	57.4541	58.5688	42.1233	48.3276		56.629	48.9697	59.5352	54.3872	50.6789	57.7135	45.9499	59.4671	59.1963	55.5946	54.6722	50.2186	59.5352	53.8664	48.5545	52.2338	44.2377	45.6326	46.5012	54.0233	53.5443	55.0722	43.6097	45.7095
57.1051	55.2216	51.7838	58.1773	51.1871	45.3611	51.6274	72.9155	56.9909	40.9305	52.1718	53.6954	62.2338	51.8899	41.3864	44.1712	46.6446	51.3166	51.9683	64.0742	55.5613	59.1636	51.4714	47.8628		56.5427	52.6125	57.8537	51.7838	50.7159	44.3346	46.4253	66.2336	54.3648	38.8474	50.8087	52.4883	57.8537	50.3307	41.3864	44.1712	43.7778	49.7284	45.8659	56.0064	51.9648	55.5951	53.2846	46.3412
60.6735	47.5585	54.9572	59.8067	49.6437	51.3154	57.0956	69.0699	50.5429	58.6106	50.4532	47.1339	58.4789	54.5844	52.4512	47.5727	47.2973	54.833	57.8777	62.3566	55.7559	55.9297	50.3216	57.2672		59.7488	45.5234	54.6559	54.9572	49.4493	51.4596	51.6363	61.7373	47.7254	56.5828	49.3988	46.2957	54.6559	52.9787	52.4512	47.5727	44.4178	53.071	52.2287	53.2478	52.2037	52.4178	51.8817	55.6444
54.4876	49.3284	53.4177	62.0676	47.1385	49.5075	59.5088	69.0101	48.4924	58.695	51.2038	52.9189	61.5197	52.1644	49.8526	49.9522	42.073	52.6235	51.5517	54.0108	60.1614	49.4772	52.9051	54.0142		53.2401	48.2099	57.6256	53.4177	46.9401	48.8089	54.7359	62.8423	45.5799	56.7679	50.4264	52.1956	57.6256	49.9037	49.8526	49.9522	39.5507	50.137	45.8412	46.4627	56.5825	46.3052	53.3791	52.2314
58.2647	60.6456	57.7561	55.9062	50.0904	43.7314	51.024	67.348	53.309	56.7616	61.8803	56.6098	54.3954	52.86	46.0915	47.2014	45.4713	47.3921	46.8864	54.9591	59.1673	58.6682	47.3401	52.133		56.8569	57.7015	50.8123	57.7561	50.4023	43.3049	46.4777	61.0086	51.3684	54.8466	60.5773	56.2064	50.8123	50.7897	46.0915	47.2014	42.1546	45.3943	42.0008	46.3367	55.2787	54.8808	49.1063	50.2143
50.3527	56.2432	57.0617	48.351	58.4911	48.2786	43.777	67.2291	62.5723	56.504	58.0084	53.2224	49.5796	49.1869	46.9331	53.7914	43.9865	51.9392	58.0578	61.3017	52.1322	55.9218	49.8602	48.2601		49.135	54.3074	46.3876	57.0617	58.5966	48.3697	39.4228	61.4677	60.4053	54.3938	56.5402	53.0262	46.3876	47.4186	46.9331	53.7914	40.8951	50.3999	54.4493	53.1721	48.4816	52.3137	52.8407	46.9866
46.5818	59.244	50.9562	59.4955	60.7481	57.688	48.5467	65.9232	62.6053	41.7776	50.2369	51.9754	67.2021	50.5621	46.0081	52.3559	49.8321	53.1831	58.5849	61.9984	57.9157	51.4781	48.3889	47.809		45.3812	57.6913	63.7016	50.9562	60.3341	57.24	43.7267	59.2881	60.2084	39.6148	49.0502	51.3688	63.7016	47.7874	46.0081	52.3559	46.0722	51.4187	54.4717	52.8529	53.783	48.1964	50.0636	45.3802
51.9533	53.2961	55.7466	59.3584	53.0306	46.6863	56.8521	69.3152	60.0984	43.4881	48.8695	45.0294	67.0212	53.1616	53.7923	45.8115	48.163	51.7882	55.9819	60.614	55.692	51.3695	49.3672	46.0379		50.2331	51.8679	62.9978	55.7466	53.1396	46.1781	52.3494	63.4209	57.8912	41.1196	47.7783	44.3184	62.9978	49.0641	53.7923	45.8115	44.534	50.0191	51.5754	52.7764	51.6594	47.7934	50.8809	44.7425
57.65	48.2249	56.7061	57.0104	45.6091	45.6347	57.5825	66.1432	53.9439	53.2823	51.1348	48.181	65.0591	51.7189	55.0249	45.2961	49.0544	47.0684	55.5516	60.5073	55.1994	56.2756	44.4278	48.2068		56.7013	46.8244	59.9204	56.7061	45.8508	46.0199	53.0246	60.4981	51.5911	52.0499	50.32	48.0651	59.9204	49.1008	55.0249	45.2961	46.0428	45.0093	51.1319	53.5231	51.3785	52.9527	46.7855	47.197
54.1772	50.8333	52.5348	48.0855	52.9018	52.9477	44.282	67.3831	53.6441	50.8185	54.3208	47.9037	63.7794	57.095	57.0339	43.1549	49.6285	49.5856	54.2863	60.5882	56.199	55.8521	45.0684	54.7862		52.8423	49.8036	60.0402	52.5348	53.6739	52.4707	40.9477	62.2066	50.7445	49.08	53.7266	47.3307	60.0402	54.3626	57.0339	43.1549	46.2873	47.8213	50.7061	53.4751	52.3812	53.2927	47.0979	53.111
51.7849	64.9148	52.2785	47.6191	46.5678	49.6017	46.0905	64.7219	51.0052	53.0565	51.7732	56.677	53.2662	57.9803	50.9176	55.6507	47.7259	48.3678	57.3903	59.5336	48.649	54.8364	50.9631	48.7146		50.6395	63.5482	50.2148	52.2785	48.0612	50.05	40.9466	58.7594	48.2167	51.4179	50.9157	56.7262	50.2148	55.8963	50.9176	55.6507	44.441	45.5214	53.0355	51.8356	44.9873	52.5601	51.478	47.1225
52.6663	61.1204	52.1945	58.2299	42.4936	50.9527	49.4729	68.664	52.3014	60.1282	46.8599	54.8708	51.567	58.3745	51.3567	59.2907	56.0206	48.4553	53.2107	62.0211	51.9852	55.0431	44.4952	40.6798		51.3491	59.444	48.8294	52.1945	43.3216	50.4308	45.5404	62.8434	49.9152	58.5492	46.2431	54.6238	48.8294	56.5433	51.3567	59.2907	51.8866	46.5947	48.9379	54.3049	47.564	52.1999	46.4723	39.7643
54.8846	60.3198	52.7126	57.2504	50.6485	45.1151	51.297	66.6812	54.703	47.7394	51.7944	51.037	53.3343	58.6997	51.0967	52.7011	40.302	50.6503	48.5336	57.6734	53.9105	47.8959	46.6963	48.7549		53.3228	59.9093	51.3092	52.7126	51.5699	45.1668	47.0725	61.2054	52.2162	46.2339	50.7244	50.5539	51.3092	57.1846	51.0967	52.7011	36.2153	48.9582	44.9207	51.2931	49.9377	44.6429	48.4067	46.2966
49.4902	56.8051	48.8327	57.1673	54.8419	48.3878	43.6219	61.5157	53.6683	41.4878	57.1152	57.7643	58.7257	55.5584	53.2777	51.9815	49.0433	55.5052	53.7733	57.9734	57.507	51.5723	58.1476	49.836		47.2703	56.3436	56.1096	48.8327	55.6304	48.7501	39.7529	57.1014	51.38	40.2161	55.9922	57.6574	56.1096	53.7993	53.2777	51.9815	42.4277	53.8745	50.0122	50.9153	53.8514	48.552	59.4916	48.0263
53.172	47.1623	46.6938	57.2458	56.5724	45.9895	49.7722	61.2269	54.2518	43.6427	51.1741	53.4336	56.8514	48.8525	53.1798	45.9347	49.0069	49.4819	45.0397	55.407	54.6805	51.215	49.6472	58.6907		52.2987	46.0192	55.2495	46.6938	56.4224	46.7059	46.2401	57.2747	51.745	41.9926	50.4877	53.1244	55.2495	47.1048	53.1798	45.9347	45.4024	48.3909	41.7702	49.4613	50.9819	47.7293	52.5174	57.5224
50.9879	44.2634	45.8329	45.1091	49.0707	43.7039	52.0501	55.6624	53.7732	50.6215	55.8537	48.4117	55.005	46.9372	51.4962	49.2225	52.655	49.8639	53.9056	53.9162	55.761	50.4718	56.3458	59.8067		49.9895	42.5849	51.9776	45.8329	50.0277	43.8791	47.2705	51.9026	51.4847	49.4202	55.2088	47.8185	51.9776	42.1897	51.4962	49.2225	49.1006	47.5468	50.572	47.5876	51.5167	47.7858	57.9135	57.3323
54.5988	52.073	55.8299	48.9339	45.4127	44.6283	58.5898	62.8194	54.2461	49.1788	52.6769	50.4365	57.7908	52.9814	48.9258	50.5746	57.8995	42.7075	53.4667	54.8714	56.3996	50.0097	51.8531	55.0479		53.1983	51.117	55.7181	55.8299	45.6704	43.9676	54.555	57.9484	51.753	46.8312	51.7807	49.6643	55.7181	48.1509	48.9258	50.5746	54.0241	40.1123	50.4711	49.0441	50.8248	46.991	53.7511	52.2955
53.4141	42.3408	54.3509	52.7764	49.1102	42.9661	60.9706	57.2863	54.4521	50.3613	50.5275	50.1367	53.2421	47.3926	51.1167	41.9892	47.3389	52.4369	55.5151	48.8483	57.7218	55.7339	56.587	51.551		52.5998	41.5925	51.0962	54.3509	49.4728	42.7268	56.2016	52.9199	51.6532	48.3784	49.2164	48.9475	51.0962	42.9126	51.1167	41.9892	44.2242	48.9488	51.9778	42.2353	53.2494	52.7796	56.8959	49.1487
56.2757	52.0613	58.0875	55.6374	53.6688	47.3582	58.4465	51.3395	53.3662	45.7195	55.6728	49.9816	61.6058	51.8706	48.4557	51.4168	48.0797	49.4098	50.0635	50.2624	43.8635	49.3208	51.202	50.3844		54.9179	49.1399	60.243	58.0875	53.2133	47.0818	54.2143	47.0881	50.4794	43.7744	54.3309	49.3028	60.243	46.8801	48.4557	51.4168	44.2982	47.3437	45.8186	44.1296	40.1066	46.5231	52.2862	48.7104
55.2942	52.1588	50.7828	42.6371	52.1179	52.2232	51.4227	46.4066	49.6022	43.5209	55.5615	50.4015	52.6138	57.8734	49.622	49.5391	45.3896	54.1741	49.7683	53.8177	45.9698	50.8873	49.7263	46.6352		53.0781	50.7823	49.7565	50.7828	51.7976	51.6298	47.0125	42.3292	46.0129	42.1076	54.7332	50.7219	49.7565	52.1049	49.622	49.5391	41.018	51.4489	45.8242	48.2563	41.4339	48.396	50.045	45.2797
57.1167	61.7168	49.9871	42.2112	50.0132	59.0646	49.9099	39.6668	49.5606	43.6811	54.1206	55.4926	52.5262	56.6412	39.1162	48.9913	56.3298	49.6094	53.0998	43.9954	50.2012	49.2029	40.3675	48.7118		55.165	60.696	50.5317	49.9871	49.9309	58.8508	45.3968	35.3923	45.2306	41.0958	53.0752	55.6538	50.5317	53.3284	39.1162	48.9913	52.0962	47.0027	49.9018	38.6417	45.237	47.2	42.2829	46.8034
50.5192	41.1146	46.4054	47.8281	49.096	55.5438	49.1501	45.7456	46.3632	45.2343	53.1327	46.2661	55.2343	53.9384	40.747	40.8842	57.6995	51.8717	48.6577	48.0431	52.287	56.0543	50.0038	48.0734		48.9917	39.9496	52.5312	46.4054	49.3998	54.9537	45.306	41.7438	42.2429	41.928	52.001	46.2407	52.5312	50.9639	40.747	40.8842	53.9265	49.8004	45.4662	40.6316	47.6267	53.5615	51.5499	46.0402
52.9223	46.4577	46.5917	52.4455	48.8752	39.2263	49.3721	54.5903	46.1927	45.0334	55.4629	43.2694	51.7289	40.9551	49.7524	46.1762	54.9603	48.2571	49.398	47.7435	44.55	54.5519	48.8085	46.5954		49.0356	44.6677	48.9825	46.5917	49.3147	40.5637	43.9444	49.6068	41.3774	41.9983	53.7851	44.3008	48.9825	38.4225	49.7524	46.1762	51.9151	45.5341	44.374	41.4916	40.2671	51.8644	50.8734	43.8115
45.7522	58.6138	54.8004	50.9833	51.9988	58.4744	53.5959	58.6533	47.7696	47.6707	57.5903	52.6535	56.5444	49.6015	50.7324	50.8814	53.012	45.7391	47.5099	41.5786	51.265	55.8287	47.6352	53.7922		43.3466	56.3019	54.874	54.8004	51.8063	57.6843	47.5883	54.2713	42.3918	46.352	55.3923	52.6029	54.874	43.9738	50.7324	50.8814	49.421	44.2132	42.889	36.3797	46.9657	53.5753	47.7243	48.7651
50.4217	55.2555	54.3929	42.118	45.4457	55.0822	43.7953	67.7446	51.2815	42.3892	54.5384	52.4942	63.5502	55.191	55.1187	54.9435	50.6348	50.9958	48.3154	44.7142	51.599	48.1504	48.3112	50.1784		46.868	53.1882	62.356	54.3929	45.5014	54.4048	37.3659	61.9864	46.8742	39.9213	52.8208	52.0338	62.356	49.1452	55.1187	54.9435	46.7373	49.195	44.4294	38.3139	46.7172	45.0043	50.7445	47.0515
56.4355	44.0424	53.7115	42.1771	44.5887	42.6514	44.5892	61.5069	45.297	54.3651	54.7918	47.9412	57.6792	48.6673	52.736	48.5991	52.2706	50.358	49.6557	48.8536	52.272	45.9784	49.26	52.9469		53.9604	42.4914	56.4251	53.7115	44.9782	41.5739	36.4519	57.0153	39.9023	51.0809	52.2332	47.7494	56.4251	44.8683	52.736	48.5991	46.207	48.1396	45.6144	43.4074	47.7826	42.7064	50.2264	49.1115
56.3899	49.1231	52.6389	54.8206	50.2174	51.2475	41.7941	63.7724	46.1141	55.9358	51.2766	48.942	49.632	49.4874	42.3536	48.4974	51.8429	54.4832	45.9216	51.2136	48.1059	44.7856	48.9559	56.5949		55.5714	47.7038	48.6761	52.6389	50.1828	50.3288	35.2551	58.7288	39.0176	52.3646	49.3007	49.2464	48.6761	44.7107	42.3536	48.4974	47.7139	52.3302	41.5509	44.8065	42.2721	41.4208	49.5301	54.1458
51.1613	46.1239	51.6118	61.8116	48.4581	48.9152	43.9047	54.1096	45.6011	54.6187	53.7119	52.6119	60.0432	48.0223	39.651	43.7727	47.4803	54.8122	51.4853	44.8094	47.5003	46.1637	46.0956	55.9811		48.6273	44.8677	57.9485	51.6118	48.6052	48.414	37.3396	48.8523	38.1208	51.9971	50.6895	51.99	57.9485	42.5313	39.651	43.7727	43.2003	52.0941	46.2984	38.7624	40.87	42.1425	45.301	52.2461
49.3466	53.1259	53.7484	60.1169	45.0592	46.6794	42.6226	40.3548	44.234	54.1151	52.8529	50.6543	55.168	54.5357	47.4577	43.3142	46.7505	53.7639	55.408	51.8968	52.4312	51.9871	46.0629	52.3508		45.1715	51.8106	52.8561	53.7484	43.7078	44.8389	37.0294	36.1399	36.2044	51.8682	49.7318	50.1158	52.8561	49.2391	47.4577	43.3142	41.8534	48.3098	51.6953	44.5585	46.3036	47.5146	44.5783	48.9996
51.3291	55.7009	51.3985	50.7372	50.4529	42.2654	45.7014	41.6386	49.3034	48.948	51.769	52.5643	43.594	57.4661	50.8877	45.5228	49.1977	51.4038	49.1164	47.4759	51.3994	53.0073	40.5805	46.1538		46.6488	53.4439	41.8231	51.3985	49.5606	40.797	39.7971	35.8754	41.6385	46.2858	48.8692	51.4224	41.8231	52.677	50.8877	45.5228	44.9609	45.2999	45.0632	41.6272	46.1553	49.6017	40.7453	42.8581
47.4302	46.2351	48.3444	41.9378	48.7428	48.9709	53.2031	48.8355	54.4531	44.4802	51.0967	54.3562	45.2019	45.9781	40.6422	56.1954	48.1724	52.2309	52.3082	51.7563	56.7722	54.4694	45.9015	46.6595		44.0285	44.1043	42.9296	48.3444	48.1622	46.8221	46.6689	42.2199	48.1472	42.9731	47.7454	53.9036	42.9296	42.4994	40.6422	56.1954	43.6476	47.2588	46.834	45.6374	51.0364	52.3208	45.6854	41.3421
51.5816	46.1937	50.8055	56.9753	48.5774	55.0991	55.2476	46.5616	58.2789	49.9713	54.5307	48.4827	49.5105	44.527	56.3113	61.9048	44.8698	46.8601	51.7526	46.0349	52.6329	54.3108	53.179	48.2002		49.2845	43.6526	46.755	50.8055	47.5399	52.7549	48.8755	40.3659	52.8411	47.7884	51.8552	47.7786	46.755	40.4233	56.3113	61.9048	38.3629	42.8235	47.9455	40.5815	48.0244	51.052	52.3715	41.6549
52.2917	44.0593	50.5414	58.4673	50.745	42.5537	57.7878	42.0217	55.4991	48.2255	50.4279	48.4334	50.6282	55.1855	47.4416	52.9024	51.0949	47.7955	48.6149	42.9357	53.319	49.3089	46.769	48.5874		49.6596	41.6122	48.1735	50.5414	50.3926	41.4231	52.3603	35.5827	48.8187	45.4652	47.6292	47.9301	48.1735	49.6638	47.4416	52.9024	45.1217	40.621	44.6783	37.7622	48.1634	46.1817	47.8818	43.9398
49.3942	46.149	52.3619	39.4919	57.3223	42.8587	52.8904	53.176	57.1758	53.0622	51.041	49.1661	64.0019	59.7483	42.7268	44.7508	48.8725	50.4747	43.8824	47.4591	48.7531	44.6611	45.1554	48.3867		46.4942	41.4681	61.3503	52.3619	56.59	41.8945	48.3769	46.6465	49.716	50.8627	47.8964	47.7662	61.3503	55.0318	42.7268	44.7508	44.9127	46.1844	39.2619	42.2065	42.751	40.7943	44.7743	44.5386
52.6411	49.6157	52.0465	44.1556	60.9453	45.964	52.5275	51.8319	55.6416	58.8925	49.9734	47.9666	51.2474	45.3278	48.8812	45.3512	49.2753	52.8507	52.6002	49.3475	46.0826	45.6495	42.9651	52.5185		50.8573	47.8532	51.7882	52.0465	60.3934	43.845	47.3247	45.3	48.0716	56.3325	46.1299	46.1273	51.7882	43.1286	48.8812	45.3512	44.5821	48.4982	48.0766	44.2501	39.3011	40.3869	41.6764	48.0329
62.1322	48.9815	47.9391	40.3717	60.209	49.2511	54.3615	50.1083	53.9607	42.7427	53.6756	53.1203	43.5645	46.6675	42.0694	44.079	41.5748	50.9292	50.2632	45.2298	56.3128	48.377	53.3628	46.5088		60.8647	44.5724	42.3049	47.9391	59.5027	48.6967	49.3141	44.7012	46.8654	40.8239	49.5998	52.2626	42.3049	43.4056	42.0694	44.079	38.2651	46.1854	45.679	39.6771	48.7591	43.8646	50.9355	42.7661
55.9187	48.495	45.7525	43.1528	55.2713	43.7142	60.8048	50.2687	45.3784	49.5359	51.2874	50.7657	53.3181	50.769	46.8661	43.2748	46.2208	48.6033	52.8275	51.335	51.8538	47.5435	49.9982	47.2061		54.6368	47.5587	52.0658	45.7525	55.2103	42.9557	54.2199	44.8365	39.1357	46.6526	48.3077	50.2891	52.0658	47.4254	46.8661	43.2748	41.0784	43.7837	46.3851	46.0766	47.2086	43.3466	47.8445	42.8962
55.4247	44.4274	49.9974	39.2129	45.2455	47.0506	57.757	40.9827	52.9256	58.3735	51.1697	51.8465	47.1478	53.2939	44.1225	54.4237	52.5816	47.9104	52.9952	45.0511	51.8647	49.4808	52.2678	51.2604		54.7806	39.3934	43.7617	49.9974	45.7191	45.5735	50.9588	36.4858	45.2966	55.6877	47.3161	51.1781	43.7617	48.6475	44.1225	54.4237	48.4783	41.3976	49.7067	39.8678	46.9924	43.8896	48.8272	43.242
55.9597	51.409	59.6914	54.8695	43.3115	48.0769	54.3672	41.7613	54.7193	59.7721	47.2066	52.1646	55.7397	59.5293	42.8299	54.8789	54.1547	49.2126	48.3584	44.8006	51.8161	44.4323	48.6913	55.7969		54.0378	47.8425	51.6273	59.6914	43.7232	46.8117	48.2468	36.9222	48.212	57.407	44.5016	51.9989	51.6273	54.3911	42.8299	54.8789	50.0168	42.8088	44.9924	39.1958	46.0709	38.6337	47.8016	48.203
54.7715	53.1607	62.6635	68.7135	49.5299	52.6124	52.3591	40.3293	57.9664	57.1622	54.5481	45.6813	50.9418	58.7938	45.8093	43.3669	51.732	48.1268	49.4126	50.7413	52.7605	46.633	42.6866	48.3864		53.1487	51.6298	48.4035	62.6635	49.6448	51.1637	45.8401	35.398	52.9671	54.0871	51.9168	45.3032	48.4035	55.2421	45.8093	43.3669	48.5053	44.1491	45.4029	44.5179	47.2671	40.7904	42.7527	43.8762
51.7833	54.1592	58.7414	66.5528	54.4163	43.287	57.5383	54.9392	59.9376	51.6376	51.5491	48.8016	50.6077	48.3785	43.8872	41.5243	51.0994	46.9019	51.2964	56.9624	54.1264	48.0437	49.5007	41.0808		48.981	49.6072	47.5955	58.7414	54.0943	41.5615	51.9732	50.4885	55.3537	49.0926	48.4106	47.5145	47.5955	46.1812	43.8872	41.5243	47.6338	41.5892	45.8695	50.4101	48.1656	44.2433	46.581	35.9406
45.4701	58.9827	57.9861	69.2177	53.7961	56.5277	53.3024	66.8039	57.4288	52.6612	56.9414	45.923	47.1919	48.079	44.4712	52.6317	48.3334	52.7105	51.3761	55.7567	57.5264	50.4279	44.7052	46.3235		43.9714	57.8935	45.1672	57.9861	52.9636	54.3601	48.1395	61.2767	52.8494	50.5055	52.9032	45.4518	45.1672	45.8708	44.4712	52.6317	45.2165	47.0215	46.6993	50.6721	51.524	46.3008	43.4349	39.4059
46.4849	54.1436	52.8932	62.2277	58.0499	55.4861	52.9321	64.2931	55.8402	60.0572	49.7787	50.378	49.0347	46.3724	46.5179	53.4738	42.4552	50.2682	54.0932	55.654	58.4046	42.6731	51.9892	43.4863		44.0552	50.7171	44.3035	52.8932	57.5111	53.8688	46.3963	58.5718	52.3095	57.5179	45.2898	50.2659	44.3035	42.4108	46.5179	53.4738	38.7157	45.3074	49.5169	50.0237	53.9216	39.0816	48.0936	39.1465
51.6141	58.8998	52.2723	62.5186	60.1874	46.2164	54.7222	63.7981	49.8948	58.7993	54.0466	50.3153	57.3781	52.4127	50.0735	45.5127	53.7509	56.0325	54.3436	59.8096	56.2572	51.8374	41.3368	45.5174		49.6967	57.8589	55.4722	52.2723	59.9892	44.4411	48.6952	58.2208	46.943	56.4173	50.8638	49.5334	55.4722	46.8569	50.0735	45.5127	49.5077	51.4343	49.8597	53.9933	52.0253	47.3033	41.473	40.6086
50.5964	61.7411	50.487	59.5228	50.7809	38.712	54.5801	60.4703	52.1795	57.9103	52.0622	53.9882	61.0325	54.0772	47.7996	45.1016	49.966	58.1842	49.876	59.5565	53.2935	51.5113	48.2655	54.4973		47.6801	58.7978	58.0665	50.487	50.693	37.1515	48.3195	55.4383	49.3668	55.1375	49.9149	54.1242	58.0665	48.4101	47.7996	45.1016	46.0061	52.283	45.0728	53.1428	48.9606	46.9732	46.3299	48.4091
53.8623	45.4645	50.2767	59.8422	48.1777	42.5786	54.3515	61.4076	57.5109	56.4766	51.2931	51.5977	57.8376	53.1928	41.2319	52.5488	48.8872	49.7094	44.1819	59.7615	45.7678	51.0348	50.0954	41.2868		52.3295	43.1946	54.9192	50.2767	48.0719	40.4902	48.0049	55.9003	54.6659	54.0133	48.4052	50.986	54.9192	47.349	41.2319	52.5488	44.776	45.0091	39.7817	52.8754	41.035	46.3393	47.4123	37.4272
59.5861	39.3462	44.3458	55.6632	48.2232	50.0534	54.748	52.2088	51.7795	57.4682	54.0282	47.6596	48.6065	49.6189	46.7593	39.0978	48.8306	46.8596	50.4781	58.8099	46.6792	55.3013	46.2222	48.5747		57.6361	40.0579	48.3135	44.3458	48.2995	45.8411	48.1993	47.4545	49.3306	55.6911	50.9769	47.2244	48.3135	46.1588	46.7593	39.0978	45.1452	41.2299	46.0873	53.4174	40.9488	50.6842	42.1304	43.7832
63.0952	62.8374	46.4589	49.8144	47.5985	59.6602	62.3763	50.2552	60.6077	56.6238	49.1936	44.9148	43.1492	54.9458	49.1492	51.1673	49.7804	55.4119	54.5191	57.7111	46.6004	58.4841	57.5202	43.2286		59.8567	59.5626	40.7433	46.4589	47.1909	56.6937	56.1633	44.5079	58.4526	53.9286	47.2428	43.8571	40.7433	50.0667	49.1492	51.1673	46.0526	49.1384	49.9042	51.9249	39.9145	54.7178	53.4198	39.0667
55.9105	64.7408	57.1687	44.472	53.0318	49.5875	60.5044	48.6612	62.8583	54.9178	54.233	48.1268	53.4689	48.9937	44.1779	45.3376	48.6297	45.941	56.1958	58.3309	51.2464	55.4552	53.6971	49.8109		54.7784	62.5557	51.453	57.1687	52.3803	47.5483	55.2573	42.4948	60.2309	53.0143	52.2697	47.3427	51.453	44.8387	44.1779	45.3376	44.6952	40.3726	52.5111	52.2356	44.2424	52.5776	51.1482	44.2498
57.3057	63.8025	59.3274	51.0775	49.9969	51.9552	58.5369	60.2442	65.789	58.706	63.9552	52.425	45.9095	51.5958	49.1814	51.8228	51.7651	40.1833	50.7368	48.8637	51.137	54.7507	43.7568	51.8803		52.9346	58.7099	41.1005	59.3274	49.2502	50.6031	53.6429	53.8255	63.1472	56.1731	61.1785	51.7193	41.1005	44.6501	49.1814	51.8228	46.6049	33.3389	46.8074	43.3886	45.6863	51.868	44.0758	46.695
55.1758	63.1071	59.6091	46.5042	55.0754	49.5337	53.2785	57.1881	62.2475	51.4403	60.2169	45.1729	47.3778	47.9712	51.6396	55.7852	49.9379	44.5449	51.39	49.22	52.5362	53.0884	43.4368	52.8606		53.6305	60.8064	44.0005	59.6091	53.8863	47.0326	48.3802	53.0293	59.3106	48.4901	56.5888	44.7032	44.0005	42.9994	51.6396	55.7852	45.0012	36.4459	47.6053	44.7741	47.3242	50.0383	41.1614	48.3141
60.5622	62.1051	56.8191	48.0164	60.1811	40.1368	51.6867	57.4246	58.873	51.5422	56.8562	53.4399	47.2922	45.4458	51.6733	45.554	51.8822	55.1504	51.8039	53.7792	51.3622	53.2169	40.4245	47.4395		56.7912	57.818	41.6231	56.8191	58.5025	37.7831	47.1602	52.507	56.5622	49.6251	54.0374	50.8702	41.6231	38.6404	51.6733	45.554	45.0504	48.806	47.9026	48.184	46.5265	49.5792	38.4669	42.0511
53.9318	57.4593	46.7006	58.7404	59.8093	50.0947	49.3465	51.3131	59.6421	49.6758	57.635	55.4153	43.2365	44.6116	54.7321	40.2453	50.8803	53.4155	54.9099	48.2633	50.835	48.4435	49.6635	46.8678		53.6942	57.2935	41.6201	46.7006	58.6044	47.3622	45.8622	46.5739	57.4306	46.7921	54.7423	54.7542	41.6201	39.8238	54.7321	40.2453	43.327	47.9518	50.092	42.3424	45.3784	44.4295	45.8224	40.0612
55.7713	50.409	46.3972	60.0222	56.809	57.5384	55.7799	39.0649	59.0534	48.5558	55.5241	55.0271	61.1867	44.877	53.9512	51.1164	45.5244	42.7463	51.5933	56.2351	47.8117	48.7619	49.3921	49.8934		52.9017	48.3154	57.5775	46.3972	55.9791	55.1167	50.483	35.2977	56.4353	46.0342	52.5884	53.766	57.5775	38.4576	53.9512	51.1164	40.3245	38.0932	46.4557	49.8196	42.6213	44.4642	45.4005	42.6791
53.508	39.8987	51.6599	56.0999	53.7745	51.6185	58.5774	39.0012	52.1649	45.7804	46.9073	53.064	59.9702	54.6444	52.2763	48.7614	55.5524	49.7247	49.7179	55.8575	51.3683	49.0765	42.9683	48.7307		50.8977	38.6952	57.627	51.6599	53.1363	49.7485	53.2348	34.344	49.9419	43.6961	43.3565	51.1003	57.627	46.6285	52.2763	48.7614	49.709	44.5081	41.8049	48.5446	45.5362	44.1506	41.9325	42.2926
48.9447	56.0629	42.6389	53.3554	49.9169	36.2781	62.2708	41.6308	49.1847	45.9831	53.0342	46.8523	53.4437	56.0242	46.8603	40.8047	51.381	49.8314	44.8553	52.9112	50.3876	44.8643	42.8793	47.2948		46.4672	53.6943	51.0136	42.6389	49.0245	35.1987	56.922	37.1914	46.457	42.406	48.449	45.2734	51.0136	50.9051	46.8603	40.8047	45.3138	43.6428	36.7179	45.7698	44.3882	39.6417	40.7926	41.2077
59.5863	62.2139	46.1989	42.095	47.6394	42.5755	58.7348	61.1424	49.4844	46.4297	50.8549	48.3859	44.0373	47.4658	44.4387	44.5498	47.053	53.836	50.2721	46.3367	50.1973	41.2644	50.1604	45.1267		57.3878	60.0354	40.3684	46.1989	46.2637	40.0518	53.2916	54.6854	47.4059	42.3406	47.6634	46.9855	40.3684	43.6333	44.4387	44.5498	41.6162	47.5838	42.2189	40.0458	44.0942	35.9665	46.6337	39.0673
59.5703	61.8403	52.5945	38.4019	46.7651	45.2908	61.938	68.6802	53.2664	50.0903	54.9616	49.6975	46.2709	43.3864	40.1166	52.3305	47.4482	46.1576	43.3385	44.0321	44.6676	49.4598	45.6889	46.2932		57.5483	59.1432	42.265	52.5945	43.8672	41.2736	56.026	62.4626	51.2843	46.845	51.4669	48.1372	42.265	39.5622	40.1166	52.3305	40.0722	41.7179	38.8238	38.124	37.8805	44.3235	44.6992	37.8501
51.4056	57.9371	48.8865	37.3189	49.9206	58.4494	55.647	63.6694	54.6332	48.6232	52.5639	47.1209	45.8881	44.7495	48.0347	56.6008	43.7395	44.4145	50.5483	52.7323	43.5804	48.3812	39.5678	45.9552		49.7281	57.0504	41.3765	48.8865	47.6499	53.4642	49.794	58.3164	52.5024	44.98	48.4143	44.7244	41.3765	40.7001	48.0347	56.6008	35.6226	39.5895	44.0913	46.4408	35.9856	44.1633	39.3058	38.8681
50.7497	49.9401	41.1189	37.5352	47.1165	57.3659	54.7395	61.1601	56.9682	47.3317	48.1772	47.6566	50.7759	47.1242	46.292	51.3956	51.4826	45.2194	54.6404	57.6477	43.3048	51.2352	42.8957	48.2961		47.904	48.0662	45.3464	41.1189	45.5002	55.0576	48.7304	55.6977	54.4779	43.5006	44.3644	45.2315	45.3464	41.2121	46.292	51.3956	43.21	39.8979	48.2879	51.6724	35.017	46.9139	40.7894	42.7973
45.685	54.9555	45.1113	38.423	51.7177	47.8271	53.3288	57.5994	54.9554	49.4887	51.6788	50.6895	58.821	54.6529	47.9777	39.0233	56.6848	47.3413	50.6635	49.0184	57.2564	50.6259	41.3034	37.6675		42.115	53.0499	55.817	45.1113	50.0187	45.4092	46.2435	52.4163	52.4149	46.3112	46.102	48.7892	55.817	50.2023	47.9777	39.0233	48.4361	41.8534	44.6281	43.6878	47.3746	47.2696	39.1869	34.5817
49.4282	43.9138	52.7739	37.8777	49.9598	45.4517	47.464	51.2854	54.407	45.1444	54.5517	47.7931	48.6465	55.2808	47.0367	48.8381	53.7839	46.2503	50.6357	41.309	55.1952	46.4737	46.0045	46.3776		43.1971	40.321	47.0639	52.7739	47.8081	43.5168	40.9674	48.0398	51.9111	41.1789	49.1363	45.3326	47.0639	50.4318	47.0367	48.8381	49.0499	41.1697	43.5517	36.1962	47.6906	42.6632	42.6167	40.6227
51.2436	41.9894	58.2302	49.1234	47.0583	43.863	47.3469	67.8667	51.6388	48.1767	57.0371	46.6821	50.6338	47.7326	53.8391	48.3939	48.5408	59.5478	44.9857	63.0366	56.0663	42.5149	50.6098	50.9455		48.0286	37.9431	47.7519	58.2302	44.2873	42.0883	38.7892	60.8277	49.5637	43.471	50.8174	43.9055	47.7519	45.9281	53.8391	48.3939	45.4786	52.9398	37.6294	56.4032	47.9354	38.4465	48.1664	46.1962
fdANOVA	**(p=0.009)																								fdANOVA	*(p=0.01)
[truncated: 104 more columns]

## Sheet: Fig.3
	3a
	Ucp1					Adrb3					Ppargc1a						Pparg					Lipe					Cidea
	A	B	C	D		A	B	C	D		A	B	C	D			A	B	C	D		A	B	C	D		A	B	C	D
	miR-33+/+ (Den)	miR-33+/+ (Sham)	miR-33-/- (Den)	miR-33-/- (Sham)		miR-33+/+ (Den)	miR-33+/+ (Sham)	miR-33-/- (Den)	miR-33-/- (Sham)		miR-33+/+ (Den)	miR-33+/+ (Sham)	miR-33-/- (Den)	miR-33-/- (Sham)			miR-33+/+ (Den)	miR-33+/+ (Sham)	miR-33-/- (Den)	miR-33-/- (Sham)		miR-33+/+ (Den)	miR-33+/+ (Sham)	miR-33-/- (Den)	miR-33-/- (Sham)		miR-33+/+ (Den)	miR-33+/+ (Sham)	miR-33-/- (Den)	miR-33-/- (Sham)
	0.159092	0.943901	0.17908	0.669227		0.096381	0.38651	0.155913	0.408148		0.12538	0.767705	0.068185	0.576685			0.384341	0.794414	0.216036	0.565099		0.699223	0.71564	0.627341	0.908353		0.411409	0.7503	0.35645	0.88275
	0.221783	0.988237	0.187593	0.622123		0.16447	0.579224	0.090869	0.268384		0.054757	0.803139	0.077882	0.386828			0.336064	0.941466	0.22505	0.437864		1.2037	1.15674	0.729433	0.660665		0.676452	1.21083	0.33507	0.551408
	0.160665	0.934242	0.049161	0.318926		0.260417	0.639587	0.07573	0.150534		0.058001	0.848241	0.021933	0.332186			0.282343	0.914607	0.143574	0.403645		0.610845	0.894377	0.326894	0.498012		0.298855	0.775549	0.139069	0.338087
	0.101239	1.0195	0.020407	0.7644		0.391204	1.20633	0.041963	0.761889		0.038183	1.15496	0.012132	1.06624			0.317101	1.02219	0.157255	0.951581		0.899709	1.13893	0.295587	0.87982		0.399933	1.11678	0.133736	0.724301
	0.114767	1.11412	0.102175	0.673302		0.31427	2.18835	0.060904	0.31143		0.115214	1.42595	0.116833	0.979508			0.355949	1.32732	0.310891	0.769809		0.656295	1.09432	0.444512	0.629265		0.307073	1.14654	0.230607	0.74492
Normality	y	y	y	y	Normality	y	y	y	y	Normality	y	y	y	y		Normality	y	y	y	y	Normality	y	y	y	y	Normality	y	y	y	y
One-way ANOVA with Bonferroni's post hoc test					One-way ANOVA with Bonferroni's post hoc test					One-way ANOVA with Bonferroni's post hoc test						One-way ANOVA with Bonferroni's post hoc test					One-way ANOVA with Bonferroni's post hoc test					One-way ANOVA with Bonferroni's post hoc test
	Column A vs. Column B			***(p<0.0001)		Column A vs. Column B			*(p=0.0440)		Column A vs. Column B			***(p<0.0001)			Column A vs. Column B			***(p<0.0001)		Column A vs. Column B			ns		Column A vs. Column B			***(p=0.0006)
	Column A vs. Column C			ns		Column A vs. Column C			ns		Column A vs. Column C			ns			Column A vs. Column C			ns		Column A vs. Column C			ns		Column A vs. Column C			ns
	Column A vs. Column D			***(p<0.0001)		Column A vs. Column D			ns		Column A vs. Column D			**(p=0.0041)			Column A vs. Column D			ns		Column A vs. Column D			ns		Column A vs. Column D			ns
	Column B vs. Column C			***(p<0.0001)		Column B vs. Column C			*(p=0.0111)		Column B vs. Column C			***(p<0.0001)			Column B vs. Column C			***(p<0.0001)		Column B vs. Column C			**(p=0.0056)		Column B vs. Column C			***(p<0.0001)
	Column B vs. Column D			***(p=0.0001)		Column B vs. Column D			ns		Column B vs. Column D			ns			Column B vs. Column D			*(p=0.0106)		Column B vs. Column D			ns		Column B vs. Column D			*(p=0.0390)
	Column C vs. Column D			***(p<0.0001)		Column C vs. Column D			ns		Column C vs. Column D			**(p=0.0031)			Column C vs. Column D			**(p=0.0045)		Column C vs. Column D			ns		Column C vs. Column D			*(p=0.0132)
	3d			3e
	miR-33+/+	miR-33-/-		Ucp1			Adrb3			Ppargc1a			Pparg			Cidea			Elovl3
	60.1667	22.3333		miR-33+/+	miR-33-/-		miR-33+/+	miR-33-/-		miR-33+/+	miR-33-/-		miR-33+/+	miR-33-/-		miR-33+/+	miR-33-/-		miR-33+/+	miR-33-/-
	14.8333	7.33333		0.521331	0.428409		0.346815	0.520399		0.373735	0.699548		0.760856	0.238834		0.921302	0.520074		0.648726	0.611055
	25.8333	3.33333		0.39781	0.297742		0.471003	0.782951		0.459812	0.549807		0.681863	1.37819		0.479172	0.247288		0.522846	0.342754
	12.8333	8.33333		0.398934	0.258588		0.704084	1.04821		0.801605	1.01494		0.593003	0.560157		0.537756	0.332573		0.258696	0.258525
	24.5	41.1667		2.12456	0.512978		1.17088	0.47424		1.92211	1.1385		1.44061	0.447799		1.91481	0.472874		2.65479	0.213092
	34.1667	12		1.68568	0.357253		0.842257	0.290778		2.10807	0.659053		1.13921	0.203098		1.17171	0.35326		1.21904	0.298295
	48.5	9.33333		0.131505	0.377606		1.64072	0.597236		0.273741	0.74936		0.935388	0.289046		0.262575	0.336401		0.083568	0.211973
	31.5	19.8333		1.36519	0.082891		2.10953	0.478857		1.31818	0.604727		1.53078	0.117331		1.3673	0.094163		1.46354	0.055157
	36.6667	11		1.37499	0.217922		0.714717	1.00495		0.742745	0.913513		0.918289	1.28245		1.34537	0.319274		1.1488	0.236193
Normality	y	y	Normality	y	y	Normality	y	y	Normality	y	y	Normality	y	y	Normality	y	y	Normality	y	y
t-test		*(p=0.0158)	t-test		*(p=0.0206)	t-test		ns	t-test		ns	t-test		p=0.0599	t-test		**(p=0.0052)	t-test		*(p=0.0292)
	3g
	UCP1			TH
	miR-33+/+	miR-33-/-		miR-33+/+	miR-33-/-
	85.559	16.6694		94.3986	96.545
	89.0796	30.261		95.3034	94.227
	113.872	46.2886		104.842	88.0742
	111.49	9.82176		105.456	88.6762
Normality	n<5	n<5		n<5	n<5
MW test		*(p=0.0286)			ns

## Sheet: Fig.4
	4a			4b				4d										4f						4h																						4i
	miR-33b-/-	miR-33b+/+		miR-33b-/-	miR-33b+/+			Ucp1			Adrb3			Ppargc1a				UCP1			TH			miR-33b-/- (23ｰC)										miR-33b+/+ (23ｰC)												miR-33b-/- (23°C light)	miR-33b+/+(23°C light)	miR-33b-/- (23°C dark)	miR-33b+/+ (23°C dark)
	35.1	37.1		35.1	36.5			miR-33b-/-	miR-33b+/+		miR-33b-/-	miR-33b+/+		miR-33b-/-	miR-33b+/+			miR-33b-/-	miR-33b+/+		miR-33b-/-	miR-33b+/+		56.4549	64.1453	57.474	50.3108	56.1774	66.1734	62.9253	62.1423	62.3534	53.6587	55.2643	39.8686	60.687	50.0195	58.9579	51.912	62.3397	62.4381	48.2495	56.8007			42.9113	50.1818	45.0046	52.8594
	35.6	36.9		35.5	36.8			1.31307	1.46317		0.834925	1.16407		2.47567	2.50349			49.4629	181.052		104.475	104.3		49.7108	55.8171	55.8196	49.6008	62.9174	57.2729	59.6276	56.8317	61.735	53.4003	49.9768	40.8453	53.672	73.1166	58.9158	52.5732	61.81	59.7444	60.3144	59.8347			48.6517	62.2874	46.9221	55.3861
	35.2	37.2		35.6	35.8			0.601449	1.51945		0.37558	1.57067		0.779369	1.81408			85.2674	125.829		102.81	78.6847		41.833	38.1499	48.8472	49.4582	48.9282	49.1852	52.7099	55.9816	59.0682	48.5149	44.0385	42.8338	49.6981	64.5205	55.4787	57.527	56.98	48.0412	58.9038	51.2874			49.3657	53.5424	46.6151	55.1503
	35.9	36.7		35.1	36			0.810708	2.04189		0.407665	2.041		1.20483	3.52123			151.404	256.913		109.28	113.005		39.0348	35.6028	44.292	46.3291	59.118	45.635	48.8372	51.5236	47.9684	47.688	45.7766	43.0601	46.209	56.2373	51.9736	70.0938	53.4476	59.414	61.3045	54.262			48.3249	52.0713	53.7247	59.6868
	36.3	36.7		36.2	36.5			0.663522	1.69425		0.755804	0.596523		1.06877	2.21814			103.521	150.508		88.2652	88.8617		36.7778	42.1293	50.1304	50.7236	48.0433	43.976	49.7084	47.6326	43.0333	44.029	35.0824	50.636	42.3094	56.046	52.0603	74.0024	50.9995	43.2014	54.7234	49.3243			49.5329	57.0492	54.2291	59.6074
	35.3	36.5		35	35.4			1.59844	2.4848		1.17669	1.15034		0.740812	1.04862			110.345	318.098		95.1695	90.3329		39.892	41.136	46.8713	48.0425	46.6093	41.3072	42.8156	40.6925	42.1197	41.8118	48.9599	53.1744	41.4585	48.2705	50.622	65.7229	53.6919	45.6591	58.8342	44.6152			46.5984	56.4931	56.5222	62.8092
	35.6	37.5		35.6	35.8			1.06154	2.12998		1.70142	1.41329		0.834593	0.826013									38.6805	43.5386	48.1823	43.1448	50.8293	44.4817	50.9781	38.6906	41.2489	49.9847	44.0027	53.8255	41.7896	51.0951	55.1782	65.4051	51.5277	45.4849	56.4798	48.5382			45.369	49.9069	56.4813	63.2953
	36.4	37.9		35.3	35.8			0.851633	4.85804		1.36807	0.588599		0.378843	2.62541		Normality	y	y		y	y		40.2022	45.4742	46.1492	44.0158	47.0139	43.3699	37.9392	37.815	42.6624	42.1066	33.9228	56.0637	44.1017	47.7038	62.9568	60.5563	52.9891	46.5094	51.1091	51.6247			43.3598	54.6846	50.3429	58.2268
	35.7	37.2		35.6	35.8			1.09963	2.92166		1.37985	1.15214		0.517109	1.75823		t-test		*(p=0.0266)			ns		49.8217	57.1455	47.1317	45.3308	47.9912	42.3308	38.15	35.8055	42.1678	41.1437	40.6341	46.9958	48.1018	50.6456	61.543	61.9828	51.5579	48.8563	56.2163	51.119			46.9649	64.6219	55.9566	61.9216
	36.1	37.7		35.2	36.7				3.57713			0.608008			1.27654									36.8295	59.9282	56.4497	50.4182	56.3978	52.2459	37.4862	37.7856	43.0703	49.5012	51.3307	45.8981	42.8114	57.6566	54.4565	48.1779	66.693	56.7178	62.1187	48.6225			47.5756	55.4424	52.3916	65.6674
	37	36.6		36	37.4				3.51076			0.805998			1.19258									38.5831	46.0065	48.5193	41.8095	50.8475	54.9319	42.1726	47.274	50.8617	41.432	46.1463	43.823	42.719	55.8128	54.7448	53.2158	70.4097	54.3747	49.5249	65.0938
	36.5	37.6		35.1	36.7																			42.3348	40.8095	44.9054	42.713	53.8664	48.0215	40.4168	37.3554	41.8346	62.6745	56.8979	49.3884	47.5964	60.5517	52.0044	50.1591	64.5391	46.5868	53.3837	65.9457		Normality	y	y	y	y
	37.4	37.4		35.3	36.5		Normality	y	y	Normality	y	y	Normality	y	y									46.8558	46.2975	46.0542	42.7068	53.4948	52.4025	47.0921	37.7963	42.5611	51.9173	44.9199	47.0564	41.2287	55.6489	52.7201	58.3426	54.5322	51.84	55.1165	61.0624		t-test		***(p<0.0001)		***(p=0.0008)
	37.7	37.9		35.5	36.5		t-test		**(p=0.0010)	t-test		ns			*(p=0.0280)									35.1287	50.3933	47.726	48.9674	52.2054	44.1108	37.4759	41.0518	41.4344	50.9321	44.9942	43.9439	42.3927	55.1187	51.9198	55.108	52.9	52.5746	62.2063	59.4487
	37.4	37.7		35.7	36.5																			41.5978	38.0836	49.7933	55.1927	47.7832	41.386	48.0175	49.61	41.4625	47.4285	45.5172	43.9264	40.573	49.6754	49.3693	58.0333	54.8109	53.9527	51.9054	46.2551
	37.2	38.2		36	36.7																			43.6932	42.7084	51.6225	53.5185	47.7036	42.4415	49.2811	45.7772	40.9379	46.5273	36.5312	43.8558	49.3261	49.5289	53.0921	56.8121	55.062	50.1309	55.8518	53.9172
	36.8	37.8		35.7	36.6																			45.3374	39.5132	55.0381	47.6725	44.5401	43.4153	52.246	41.8256	60.2703	43.361	39.1645	51.4011	58.5799	48.9524	53.8746	53.8381	52.1886	45.3401	51.1546	47.5711
	36.9	37.2		36	37.2																			35.228	42.1929	51.795	49.3584	45.6665	40.2488	40.9883	39.134	56.4335	39.9884	39.2193	46.8129	52.8331	45.7102	60.6881	51.0856	56.3725	45.6116	50.3525	50.5909
	36.6	36.9		35.8	36.9																			40.2557	53.0398	47.1874	43.3333	52.2509	55.4162	48.8396	44.2213	54.4289	42.818	39.9938	49.9248	54.2769	55.4755	60.0876	52.084	59.306	46.1711	52.8838	51.7829
	36.8	36.9		35.9	36.5																			39.8359	54.8711	46.2324	44.9407	50.8938	48.1859	42.6836	36.4799	42.6353	41.2763	48.5371	41.3181	45.973	66.6833	54.4909	55.9265	57.475	44.933	58.8796	45.9584
	35.7	37.3		35.3	36.4																			48.0813	56.104	45.8399	46.8082	47.1724	45.931	39.8705	38.7025	43.6855	39.3021	37.0267	44.6175	48.6084	52.2061	57.8522	68.0995	52.4602	46.2762	65.3866	57.2778
	36.5	37		35.8	36.3																			36.8093	60.2529	49.3343	49.8071	41.8434	48.4907	39.5791	38.2183	43.4884	43.3568	37.8708	50.878	40.5087	55.1787	55.2582	63.791	51.9313	41.1281	51.548	51.9548
	36.7	36.9		36.5	36.9																			40.9769	45.5661	52.6736	49.6006	47.3591	48.0207	35.9133	45.7921	42.5152	38.1575	46.0478	56.3914	40.0865	57.999	55.5713	60.2279	53.1347	51.5204	51.202	53.1483
	36.6	37.5		35.8	36.8																			41.5307	40.6425	51.5595	50.48	47.7615	39.5203	36.9696	45.5655	44.03	51.9844	57.5251	50.1564	43.7336	59.1065	55.6429	57.1112	50.6149	55.2488	57.8893	47.8237
		37		35.6	36.7																			42.5706	42.6753	48.3077	49.4103	46.91	39.4099	36.5489	40.5256	42.262	47.5319	50.5218	49.1811	45.8845	54.346	55.1633	52.2715	62.51	51.6726	52.2164	45.1603
				36.1	36.9																			40.3001	40.1264	47.6164	49.6363	53.4499	42.6737	50.9804	46.8869	41.5926	41.6305	55.685	45.0469	41.2022	48.5616	50.8973	49.2412	65.7315	58.3884	62.7019	49.6265
				36.1	37.3																			41.5756	42.8096	46.0271	45.9283	53.6789	42.0654	50.7607	38.3239	42.6078	56.6756	48.0234	43.2884	47.0412	49.6458	49.9404	54.7705	63.2091	54.3251	62.3772	49.062
				36.1	37																			40.8496	44.5991	50.1007	42.7996	51.7628	41.9978	44.3662	37.1645	49.0883	49.6069	38.798	44.3243	42.782	44.5414	59.7535	48.742	54.297	55.0194	50.4585	55.0343
				36.3	36.6																			38.8324	41.3611	50.8867	53.4505	44.8249	49.0184	45.7322	41.0044	49.8466	51.0481	38.0935	41.1245	42.6558	48.8672	46.757	53.7816	54.2941	44.2546	53.5698	53.7849
				36.2	36.9																			46.2192	42.2576	47.2921	53.0497	49.8698	40.623	53.4131	36.5407	43.5665	52.9191	40.0053	43.9976	43.3741	54.4791	48.6003	55.3604	52.7516	43.84	56.3946	63.5772
				36.5	36.4																			49.1057	43.2537	47.1123	41.5653	53.1351	55.1277	48.672	36.9118	39.253	49.1283	41.9408	40.6628	49.6231	53.5344	60.099	67.1158	53.5788	47.0599	55.3919	60.6749
				36.2																				44.1187	39.012	41.8313	45.7343	44.2282	48.8089	45.2106	37.4205	40.4837	47.6084	37.3157	45.3704	46.1679	55.5443	47.6636	61.2707	52.9722	45.7705	50.0266	57.87
																								42.9889	44.9077	46.604	45.9295	42.8338	49.0504	38.9729	38.2447	52.4829	46.8002	48.4396	42.2014	44.6358	62.6422	49.5622	50.8164	56.0942	45.0602	56.0029	49.1166
Normality	y	y	Normality	y	y																			39.3204	59.1737	48.8527	50.813	47.7428	44.4962	35.2392	47.6304	49.7012	41.0981	46.0848	48.1779	48.0936	50.2529	60.5677	50.0924	50.9312	45.6128	51.412	49.5738
t-test		***(p<0.0001)	t-test		***(p<0.0001)																			41.2002	56.7343	45.1979	49.9279	47.1905	41.2862	39.0446	41.0706	43.2617	50.9737	44.4481	52.3413	49.6034	50.7124	51.6694	51.5997	50.4302	44.1206	48.5752	52.7135
																								36.2299	45.8361	50.2894	47.9203	44.4482	42.3376	43.4325	38.9439	41.8454	49.1277	38.5826	48.0721	46.2289	47.5429	49.1815	52.0412	57.0515	44.4084	54.2549	46.8328
																								44.9858	37.1388	52.1644	49.9305	51.1155	40.1748	55.5747	42.6461	49.9804	51.0895	43.4121	47.7775	46.3676	48.5398	52.1872	57.0487	58.5668	49.7947	61.9886	46.7549
																								46.4001	41.8414	45.312	49.6549	59.2777	41.044	53.3567	39.5475	48.7267	49.7652	39.8311	42.0218	42.4536	53.4417	49.546	50.9763	58.6703	63.6897	75.2071	49.1603
																								38.9932	42.9861	49.9944	54.7481	52.0939	42.0966	45.1878	36.821	41.605	37.5083	40.1788	45.3791	43.8923	55.3002	51.4115	51.642	54.8227	58.3107	66.005	51.318
																								41.1375	40.079	49.5613	48.5918	51.5843	56.9411	45.2976	37.7648	48.5765	41.8017	39.4025	48.5055	41.7807	55.6883	48.886	51.9139	55.3193	58.6871	61.362	48.2975
																								48.396	40.3907	50.596	51.1868	52.7478	52.644	43.7294	39.6609	48.2137	49.6805	45.5708	48.7374	48.6782	57.2327	48.7818	51.5372	57.5049	56.0673	55.0215	50.1653
																								47.215	40.4612	47.2426	45.5958	49.8297	44.7584	37.7735	36.149	46.0988	48.2257	57.5875	47.2035	47.366	51.6315	52.3694	55.9755	61.3618	46.2452	49.5508	49.5016
																								38.3583	40.9562	46.8603	43.8576	48.1984	39.563	37.2928	37.3307	41.8511	39.3128	47.7359	47.2268	47.1866	50.2539	58.8305	58.5732	59.5331	46.3598	53.6293	49.8682
																								43.2842	51.0389	44.9599	45.0882	44.9731	42.6019	36.5097	36.5302	41.6371	41.0065	45.4213	42.2789	52.8624	51.2329	57.1305	59.7076	48.9331	47.269	52.4232	59.5791
																								39.8695	46.1106	46.5016	47.0532	47.1943	41.8217	45.6387	39.9569	41.2928	42.5608	39.9305	43.4526	46.5628	47.7933	58.1525	61.5608	51.3288	45.8964	50.8668	58.2162
																								38.5342	58.7171	49.8594	47.1495	47.0005	42.0842	45.6166	41.4122	49.6776	51.5209	40.3486	41.1474	41.9717	50.4749	49.2771	61.9758	57.3783	40.8771	52.6219	52.1807
																								39.7873	49.4494	41.6093	48.187	46.3824	40.1479	38.8214	37.1563	47.5079	50.9542	42.5097	42.3181	41.0006	55.7161	52.017	61.5156	58.7873	44.1782	54.5072	49.6438
																								40.976	50.5336	49.9537	43.8104	52.7027	39.5565	37.7103	46.3493	39.6212	42.2449	47.531	44.6582	43.0351	51.1494	45.9888	59.9486	56.2443	53.9407	52.8136	46.4492
																								42.8669	56.0903	48.6955	47.2276	52.9828	41.5755	37.8957	47.0249	40.6327	52.5025	46.329	52.1199	42.3242	56.2095	50.3892	58.2338	51.6895	51.651	62.6195	48.1875
																								42.2401	50.5437	54.5469	45.538	50.0776	40.4694	50.428	42.3279	47.0013	52.1398	38.7207	55.3133	43.9223	48.1953	55.5885	60.2368	53.8791	59.4695	66.3754	48.6295
																								43.1596	51.2405	49.9977	41.4448	45.7002	47.6446	51.3577	43.5081	48.3022	48.7251	47.4329	53.0256	47.8361	49.0936	53.4988	50.3884	55.4144	52.7606	45.3717	57.5271
																								49.1611	43.3168	48.472	50.7694	50.1061	42.571	44.9975	48.613	48.13	48.3926	37.0837	48.6041	45.9314	49.9512	51.0977	52.0083	58.0053	45.7026	57.6143	54.2899
																								38.7515	45.9116	47.2512	53.3104	50.8194	51.324	37.3258	50.5547	40.0403	42.8497	39.9856	42.075	54.5329	54.8138	51.4246	52.7041	63.3799	47.394	50.943	53.1462
																								41.7518	46.3454	47.8249	52.9044	46.2581	48.2188	44.4637	45.0678	50.4654	50.3646	45.9511	42.6239	51.3032	57.3374	54.0965	52.8796	59.8902	45.8781	50.7451	53.2168
																								42.3747	39.4183	46.2078	53.0616	46.241	47.5476	46.2819	45.2414	47.8084	48.7606	46.1812	47.5162	41.7783	47.3686	54.2713	51.6059	55.4873	44.8902	49.5829	53.4479
																								42.0459	43.8413	43.8621	50.8643	43.3227	47.9771	45.5709	47.967	41.7997	42.6069	52.1869	40.0006	40.9064	47.7356	57.0858	52.8377	54.0611	50.3802	51.7577	52.6267
																								45.2243	55.5676	46.1536	46.0713	43.2434	44.5806	53.5949	37.5949	48.1599	43.5916	45.1086	48.5707	42.1479	55.2461	57.4623	60.1084	54.8101	55.5698	48.629	46.3406
																								45.9217	51.8238	50.016	43.6307	44.6137	39.0922	43.0343	34.2577	40.3435	42.168	40.9978	45.2598	43.8802	55.1143	48.8113	55.3036	58.4977	52.9845	47.818	48.7662
																								46.7125	56.1648	53.0744	52.5758	48.2395	42.0469	43.2875	47.6253	40.544	49.8715	44.178	42.8046	49.6384	48.8697	51.266	56.5611	57.2121	51.8639	62.7445	47.3272
																								41.6474	67.4176	59.4603	48.6215	51.4284	46.5155	39.4545	47.4917	47.0611	53.0554	40.9547	44.096	53.3877	59.2724	55.6313	53.026	53.0709	51.3963	60.6514	46.9822
																								44.5604	66.8205	54.4204	48.2376	49.2193	52.1893	37.6375	42.8722	59.2652	56.4773	57.1737	53.0926	49.5397	54.3851	57.8759	57.6124	56.3985	47.1953	69.9143	46.5683
																								48.2862	63.2419	49.824	47.2022	51.2105	51.988	44.9625	47.4975	54.4303	39.4391	51.8536	48.333	49.8436	57.1368	58.2799	60.6695	57.0249	52.7316	56.5343	53.1436
																								41.6005	57.3712	46.3555	47.9614	45.9447	54.684	58.8484	52.051	48.5468	43.8569	40.6859	46.1363	42.8828	56.2993	57.5229	50.4831	54.4125	43.3687	49.6185	45.669
																								45.4764	51.9904	47.1101	45.3843	43.7417	52.3785	54.2776	57.369	49.0302	53.4741	50.2442	41.8945	50.3023	53.4832	54.9389	49.9875	57.8513	54.8862	53.7429	49.4948
																								45.932	55.0696	54.9683	57.0787	47.248	39.5425	52.7063	49.5214	40.6647	58.0613	44.2568	48.382	51.7787	46.9408	51.751	56.6384	55.4936	46.5431	54.8692	52.7618
																								43.6522	55.566	51.124	52.3053	54.1183	41.1155	49.4156	43.5333	50.2384	55.8952	49.2553	48.0058	52.2597	52.9399	59.1828	58.7183	60.4126	49.6869	60.6325	51.9221
																								43.8552	58.9551	54.0891	47.1093	55.1362	46.4537	48.8071	36.951	59.1486	52.4626	45.8447	43.8807	55.347	53.4946	55.726	57.801	56.6755	59.6682	61.7481	52.8852
																								52.4387	43.6422	48.8338	54.8688	52.9172	54.7905	49.7249	46.819	50.2652	42.5787	42.98	51.3967	42.2826	55.8486	52.9701	62.3586	56.1042	53.5222	63.0354	60.4746
																								46.0244	39.0237	53.782	51.6209	48.639	55.4914	51.5758	50.7119	45.7909	53.1303	44.8229	54.4442	48.993	55.1953	53.1491	59.1497	55.5003	47.9548	53.4845	54.3067
																								44.0552	67.0732	54.8486	51.6196	53.2604	61.1526	55.5967	49.1904	54.9978	51.6361	58.9207	53.5314	49.1821	57.316	56.5576	61.8032	59.0776	58.5274	60.612	53.5878
																								53.3242	61.55	60.9977	48.8421	52.0374	60.2876	49.8689	50.3366	65.5352	58.9215	59.1071	57.0346	51.9952	66.8849	55.8623	55.4951	62.8774	63.2196	62.2882	73.4882
																								58.4236	71.2739	60.6947	63.3702	60.2152	62.8585	61.2494	55.1017	67.2931	68.4181	63.6008	57.6606	62.0307	59.6814	67.3396	77.652	65.0729	76.3702	76.4788	68.8447
																								55.2769	71.3755	61.2598	62.3176	65.3275	64.1658	58.0023	63.9646	63.8019	65.529	60.0291	60.3093	62.7155	68.9727	68.1939	75.8902	64.5298	72.9843	71.957	76.1933
																								50.899	71.7785	63.0159	63.5997	64.8217	63.2257	58.936	63.3677	69.5441	61.0772	63.33	66.6107	62.4903	69.7359	70.0451	80.2499	59.9363	70.8686	74.2255	70.0495
																								51.4256	69.9204	62.2051	63.6391	61.5941	69.9272	58.9194	62.9139	72.2294	63.0368	62.1697	65.0184	61.8846	69.0006	71.0469	78.744	64.3257	69.9796	70.6222	75.3146
																								60.7504	71.0947	64.1689	62.9593	62.4406	66.6663	51.2038	61.5501	71.73	64.8272	65.1065	62.8245	61.3105	63.611	66.993	67.1197	65.5783	71.854	68.8876	70.2644
																								61.1595	70.8054	61.1944	61.9816	56.4997	69.7448	49.2188	64.1914	73.5473	64.8342	62.4045	64.8864	63.0932	68.6886	68.9021	65.9782	63.0553	63.8206	69.8004	73.8006
																								63.8926	71.8092	60.6809	59.6688	45.538	69.7788	60.884	61.2796	65.1732	65.2991	60.5984	64.2464	66.9566	70.5853	66.5942	73.422	61.5589	60.105	55.3593	74.9549
																								62.4141	73.5584	56.2837	57.5083	53.3352	68.3014	59.106	62.8567	72.6997	62.9756	58.3307	64.7466	60.9793	60.0759	70.7674	77.5813	61.2204	47.2294	50.0827	60.9916
																								64.1368	72.7775	59.769	59.997	61.3249	68.9464	60.0193	63.5951	72.8909	60.7237	59.4096	63.2874	64.4151	69.0307	67.2704	73.1273	65.7736	70.5308	65.8254	64.3462
																								53.7851	72.9393	59.2028	56.8511	54.5297	66.7521	58.8122	61.1609	73.3851	61.8329	57.0391	62.5619	67.3334	73.1492	72.3893	64.003	64.2006	66.5195	73.0202	58.6682
																								58.1169	72.2339	52.7389	53.4828	59.96	68.738	55.0292	62.1661	70.424	66.2589	53.8149	66.5246	64.2786	69.828	68.5499	66.0004	66.1503	57.8462	72.9637	56.8784
																								64.398	74.2355	56.3846	55.1912	62.4137	64.5867	56.3998	64.6853	72.6256	62.8211	59.9843	63.0962	62.1057	73.1683	65.184	63.9145	58.5617	55.6256	68.6693	64.6209
																								65.4717	73.1073	51.4854	41.7877	61.198	67.1716	49.9689	62.8219	66.3571	62.4655	62.8505	61.2467	65.8242	70.5967	60.8643	71.1807	58.0921	73.0745	66.2288	71.3271
																								63.5099	74.1818	51.9313	44.2875	55.2682	68.9892	46.258	65.0151	73.3402	61.3413	59.5499	63.7324	62.8134	70.4701	64.2071	72.5155	59.6382	74.8728	68.0336	67.9073
																								65.9456	74.5099	58.1875	50.123	58.9782	66.7091	53.0185	65.4022	71.9501	60.2228	49.542	64.423	64.0267	65.7275	57.9436	69.3673	67.6572	62.3449	58.0619	67.593
																								54.2111	74.9778	53.048	51.3608	60.0595	67.5825	59.1059	66.0001	65.9372	59.792	56.2225	60.6278	61.6353	65.6283	61.7173	61.6571	63.4668	62.4618	48.7356	66.5629
																								40.9161	72.1761	51.3952	54.9491	65.8469	65.825	61.4485	64.0246	71.7214	62.5316	58.3855	59.8571	63.1862	70.3859	62.834	61.3658	55.1431	52.3581	56.2305	75.5676
																								57.9454	75.0915	57.583	57.7806	62.5555	65.1606	55.8768	60.31	70.4816	61.0455	63.7876	63.6908	60.2565	65.175	60.3572	54.6682	62.1434	59.2759	51.4076	73.0391
																								50.9746	69.1292	51.4341	52.9101	59.2148	67.1346	51.1686	65.1989	72.0892	60.5298	53.9044	58.3424	63.7286	62.0513	55.4571	63.4313	65.3101	61.2535	53.9302	79.7304
																								49.5243	73.9619	50.2989	60.7405	54.673	62.6744	57.128	61.8891	72.5482	54.8449	54.5451	58.3588	60.0559	55.227	57.1842	75.2251	59.9753	66.309	58.2769	67.466
																								43.7586	70.7593	50.9447	59.1694	58.1138	68.6293	59.3592	63.672	70.3666	52.9473	54.3556	55.141	61.4866	67.4929	68.8474	72.0766	64.5271	52.4808	65.0572	53.0557
																								51.1632	71.6704	59.4318	63.7736	52.48	62.0596	55.7729	60.7969	73.9741	55.1391	54.2994	57.4021	56.3514	69.4627	53.4322	65.4307	59.4505	49.7749	70.2345	50.0942
																								50.3942	71.6922	53.9528	53.5116	50.8356	67.7009	50.3975	60.3729	67.8103	60.9941	48.9117	51.7588	57.1046	71.5796	61.3569	60.9492	55.7544	55.2583	56.6935	52.37
																								47.1053	74.7418	53.8127	49.0495	46.3324	66.4744	49.1058	60.9326	70.6879	56.0523	49.6352	52.4058	51.6728	65.5985	70.4584	58.7199	58.4579	67.609	64.5537	49.6329
																								39.3313	71.5771	42.4009	44.3064	50.7118	64.9961	55.8224	61.4534	75.2792	55.1774	57.662	63.6065	53.0065	47.5065	67.2595	57.8889	64.943	66.4489	63.4993	71.3807
																								47.4155	74.6051	47.6573	44.8672	55.9514	60.6921	39.1833	63.2394	74.3998	49.1605	45.0209	60.8165	51.101	67.4924	65.4037	66.6687	57.6504	57.8008	59.4736	72.6928
																								58.4811	71.3509	51.5253	52.5652	56.1911	58.8351	47.6884	61.6116	71.9259	46.1032	46.3676	46.1082	51.1798	70.1869	56.9655	72.7683	56.9659	65.7478	51.2233	66.5914
																								48.5694	74.0256	53.4722	42.2814	52.4682	49.4446	39.3091	60.5543	68.7743	49.1791	51.306	55.7078	53.2773	59.8927	58.1732	64.1524	59.8479	65.0383	58.6272	60.72
																								41.2833	69.6189	51.2514	52.2456	53.4273	51.7297	44.0961	58.2507	74.527	45.5035	44.7047	50.9405	52.7773	59.5896	49.6509	55.5562	59.7455	65.829	63.6915	71.5679
																								46.7993	69.5941	49.5202	55.6152	48.2735	60.5027	52.5404	60.0941	71.2449	53.2553	56.545	50.5222	52.4692	45.098	64.6372	50.7148	61.7209	67.7649	66.3205	72.8364
																								44.0218	69.4179	50.4159	48.2647	54.7689	52.0102	55.6708	56.916	68.5924	49.6462	49.8539	49.9382	44.4609	61.0791	61.706	54.5304	65.8225	60.1707	61.2132	67.3575
																								40.1894	65.1054	52.7988	48.5267	65.9654	54.9593	45.7139	52.2952	68.923	49.3804	55.5409	53.7708	58.4119	56.2141	51.9682	52.4773	68.7415	60.5965	58.3106	70.7025
																								42.8747	61.2462	44.9501	52.9277	56.2667	60.9959	46.1571	41.197	70.1837	52.2859	48.4315	46.3666	62.0324	45.9701	58.493	55.5228	68.8561	54.9583	53.2495	53.081
																								41.6936	53.8273	51.4019	51.4673	57.3875	61.9245	38.1686	39.9285	61.2683	43.1798	56.4954	53.2238	57.1311	55.5776	53.1049	72.5801	67.923	64.6017	52.3929	52.1527
																								39.3254	54.8861	56.9735	49.8373	52.6923	52.6783	43.4299	38.5398	55.8021	42.013	47.257	46.5458	55.6297	54.4776	48.4456	68.6398	64.8354	52.6549	63.6526	51.1919
																								50.5265	63.3289	48.9499	52.7107	52.1702	57.0914	36.4047	40.978	65.8343	43.4592	50.5613	42.2618	53.7397	59.7533	53.9207	61.9108	61.6128	57.3684	73.6798	50.3217
																								54.4624	61.0242	48.6661	55.1457	53.0248	61.8205	48.0339	39.6489	64.7442	52.2333	54.6992	50.0731	52.3833	46.1326	47.1804	56.6996	53.9593	54.2744	69.3514	51.4265
																								49.9659	56.0863	50.5527	48.6306	51.1224	64.7583	62.3456	53.3934	63.5799	59.5057	53.122	44.4413	45.0458	48.61	50.2155	51.8013	58.0737	51.5304	58.0733	54.9247
																								41.2803	54.8406	47.0305	45.7232	55.9727	53.366	61.7135	58.6386	49.4151	61.2376	56.382	55.5481	54.051	63.5518	59.6867	50.2826	60.7289	48.3717	59.1591	65.4592
																								49.3313	45.2107	51.3239	44.7589	53.2184	51.6698	58.5669	38.4851	43.3498	62.5823	56.9792	58.88	40.2133	48.6561	64.9994	58.2404	58.4073	45.7204	57.7449	59.581
																								48.0492	40.0794	55.9205	46.8408	53.0784	47.2898	52.3906	46.1697	43.6682	51.4644	44.717	58.1521	43.5052	54.9877	52.3361	56.178	63.4362	49.8657	63.0235	66.1519
																								51.3611	51.593	54.042	45.1808	55.1677	59.0849	46.761	52.8664	42.4799	52.1886	47.6939	58.2596	43.4384	52.0758	49.8492	58.9766	53.3986	46.6748	48.992	61.3327
																								51.6177	58.902	50.3334	48.5973	59.0034	56.708	43.4736	51.6358	43.4066	51.4113	59.1214	47.9334	57.3663	57.0374	57.4246	58.3972	57.2471	51.2434	50.0865	62.0192
																								55.0998	54.1896	53.9801	52.1139	60.8129	43.9893	47.9517	50.7476	41.8729	42.1919	50.3498	54.0565	63.6904	47.529	56.4354	68.5823	65.3831	53.5752	55.3528	63.2357
																								52.8098	55.2449	50.0467	50.8463	56.3125	47.3188	43.6651	53.3131	55.7509	49.3355	44.9316	60.8468	62.0189	61.1104	52.4043	65.6181	60.6908	62.5772	54.6443	68.0043
																								47.7752	54.7439	57.2689	46.4216	58.5335	50.0151	47.9393	60.2899	70.5657	55.1702	53.8764	61.2277	56.5626	58.0052	49.4904	54.8184	60.2216	48.7568	57.9401	59.6287
																								60.518	52.91	57.9634	48.5453	57.5693	40.4199	38.2169	60.4731	73.7602	61.3831	51.2715	51.1966	50.4663	56.2972	54.716	55.8543	55.4449	55.0141	50.2736	61.0328
																								54.4904	65.0186	47.8903	58.6988	59.1216	37.6144	47.7762	59.266	73.302	60.2017	49.7012	48.1044	58.4781	63.297	68.9159	54.1018	65.2045	54.3079	46.9491	63.9815
																								46.9169	62.9489	53.1532	54.2924	60.7905	39.2545	56.6791	60.5469	72.0019	60.6325	42.9777	55.6361	58.4062	59.6691	64.1193	58.595	68.4603	53.3884	51.9363	59.0254
																								41.1853	54.103	57.0324	42.3724	51.4551	52.4008	57.2642	56.1556	71.6367	60.6095	55.6648	60.9329	47.7148	52.8344	52.255	61.2824	62.9529	56.6111	61.3176	63.9847
																								46.1279	56.4848	54.1094	47.5888	53.1037	57.0162	55.8423	56.7904	71.7052	49.1181	59.3212	59.6316	50.6855	59.5939	47.4812	66.8996	67.6781	55.3121	56.9214	54.923
																								37.8944	49.6036	61.9561	54.362	57.7903	57.8045	45.8424	59.0072	64.7098	57.7616	55.4231	60.7148	46.4663	56.9268	55.5223	60.9772	71.4424	57.2581	56.0681	62.2544
																								50.6979	56.1679	55.3841	48.219	63.1082	55.4822	49.195	58.3317	69.0653	55.9724	52.5953	63.8244	53.1627	60.2654	54.1214	54.3305	68.2192	51.3974	72.6178	76.3775
																								60.1709	55.4691	58.5732	54.4307	68.3528	65.018	46.5464	51.3381	68.3008	48.2175	54.169	54.1683	54.1212	61.7961	60.3984	60.514	62.0605	54.8977	75.6406	71.4068
																								61.3344	64.3987	53.6248	51.3364	63.6088	62.6439	42.6228	46.9482	66.5299	54.4746	61.9564	46.2471	57.4537	58.1435	64.1329	56.7743	64.1008	59.9802	67.6835	68.9828
																								52.0487	61.6908	49.8934	52.3657	62.9204	61.6023	42.9764	48.6285	69.5992	59.1923	59.3664	45.321	59.001	64.4711	64.0272	58.3217	74.0087	57.6629	65.8345	59.2143
																								47.2898	58.7298	54.1154	52.1106	64.5897	53.454	44.4042	46.5368	68.7003	52.7796	51.3694	54.1789	58.3416	54.8867	65.4502	65.8021	73.0706	54.2979	65.3831	54.8451
																								43.426	49.5253	51.2747	51.0937	65.9249	47.4488	38.2146	47.1418	61.519	52.8613	48.5373	54.5509	47.7819	50.422	62.0002	60.5141	75.362	53.6627	63.636	61.102
																								39.5621	52.308	52.7865	44.4171	63.6431	38.2282	48.2121	44.1618	55.5964	47.7369	37.8925	54.5622	48.0614	50.5208	56.1552	57.5056	72.6777	57.076	58.4254	76.4423
																								47.541	48.2096	53.4133	45.8722	63.8448	51.727	52.293	39.4085	54.9563	41.3031	40.5445	59.5206	46.0704	48.75	56.7978	67.2133	74.247	56.4785	69.2219	78.1757
																								63.1838	38.8095	53.2524	50.5136	61.7629	39.1339	48.8126	49.3043	67.1197	43.0916	51.0342	55.4067	39.1333	54.2646	48.7406	58.2687	75.9432	58.8533	71.821	78.3684
																								47.4173	42.7208	54.3227	42.9396	54.6556	29.3605	56.5562	51.1645	67.6607	42.912	48.337	51.1395	43.6225	61.999	59.6987	59.014	74.2772	52.6192	69.418	73.7658
																								37.0042	43.5387	49.7262	44.2066	55.9339	32.363	52.0207	47.732	64.5432	44.0607	48.1878	53.9818	58.9089	52.5508	56.7621	61.2713	68.5438	58.9418	71.7725	77.2448
																								40.1268	68.0274	46.71	47.7175	53.5877	34.4664	45.4344	46.0617	60.6095	60.0019	44.6563	44.7449	52.6557	50.3851	56.2803	60.1878	69.9046	60.1417	72.4049	71.6481
																								41.1879	68.2505	52.0094	43.9184	61.5381	35.2698	49.0907	52.9753	55.3356	63.1352	57.8898	53.6153	45.7465	60.8786	60.0377	67.8469	65.2216	44.5421	68.5129	76.0928
																								41.0817	63.0305	46.617	48.3974	57.4055	36.9036	36.1129	49.111	50.9985	61.5092	55.0379	52.1838	47.5246	54.1339	55.4333	71.4072	66.6001	51.1896	65.378	75.2656
																								36.9282	59.0747	48.7134	49.9983	51.2075	48.056	38.386	47.3708	55.2147	57.3484	55.0595	47.5489	39.5929	52.4446	50.5883	54.8363	59.965	51.3124	63.2886	70.7701
																								40.8269	53.3745	50.4904	58.236	51.1281	66.1629	37.9752	36.6499	55.2237	57.2378	45.5278	47.7953	43.5939	55.6438	61.6726	62.2832	58.2297	51.6339	61.7411	71.9785
																								46.9712	39.5526	46.3414	52.0239	54.5785	61.3765	37.4996	38.1634	56.9892	54.8763	36.5547	40.982	42.0651	56.7124	56.6477	59.3801	59.7281	55.6931	58.3503	69.8456
																								49.9976	39.0147	50.9323	55.5789	46.8892	49.4125	37.43	39.2158	42.4438	51.9012	38.764	41.4801	43.8775	53.5506	59.0424	63.4711	55.0749	57.2265	55.1644	63.5593
																								42.4071	41.7372	53.1761	52.0474	47.2892	46.9684	47.1317	48.5533	42.1431	48.7965	39.7206	43.568	62.2924	51.8975	54.4129	47.9559	54.6751	50.272	50.4901	64.2456
																								48.89	69.693	60.0073	57.9648	49.6689	46.2306	47.3475	52.74	54.9147	53.5323	40.8943	48.7778	64.3712	59.6584	58.6347	54.3783	54.3754	50.1778	53.0686	61.8858
																								fdANOVA	*(p=0.012)

## Sheet: Fig.5
	5a				5c
	miR-33f/f	miR-33f/f DBH-Cre			Cortex		Hypothalamus		BAT		WAT		Liver		Adrenal grand
	25.16	26.66			0.824296	0.58545	1.07138	0.560055	0.293068	0.129719	0.517502	0.403569	0.558682	0.466026	0.241592	0.113933
	24.89	26.43			1.1757	0.456417	0.899108	0.47083	0.227865	0.09952	0.374743	0.365134	0.503775	0.295813	0.24022	0.164036
	27.86	28.4			0.686619	1.16675	1.55883	0.66635	0.071576	0.117181	0.205542	0.126683	0.173555	0.230562	0.139667	0.086144
	26.81	27.06			1.31338	0.585907	0.758511	0.192557	0.205226	0.143468	0.321457	0.064291	0.42787	0.114014	0.216944	0.070942
	24.12	24.7			1	0.554653	1.05527	0.4646	0.247708	0.205432	0.055909	0.091875	0.71769	0.670857	0.129124	0.048001
	27.16	26.68
	28.17	25.9		Normality	y	n	y	y	y	y	y	y	y	y	y	y
	20.63	27.05		MW test		ns		**(p=0.0079)		ns		ns		ns		*(p=0.0317)
	25.31	27.7
	24.16	28.42			5d
	28.09	29.45			miR-33f/f											miR-33f/f DBH-Cre
		22.36			36.1	36.4	36.2	36	35.6	36.1	36.3	35.8	35.9	36.1	36.1	36.1	36.4	35.1	35.4	35.6	36.3	35.6	36	35.6	35.6	35.6	35.9	35.7
		25.62			32.7	32.6	32.6	33.3	32.7	34.7	33.4	34	33.3	32.1	32.7	32.7	32.4	31.4	32.9	31.9	32.8	33.8	33.7	32.7	33.7	33	32.6	31.9
		24.58			32.9	32	31.9	32.4	32.4	32.6	31.8	33.3	33.5	33.1	32.4	31.9	31.9	30.9	32.8	31.3	31.3	33.3	32.1	32.6	31.9	31.7	32.2	30.9
		25.1			32.1	31.2	31.1	31.4	32.1	33.4	32.2	32.2	33.5	33.5	32.6	30.8	30.7	30.4	31.5	30.5	29.3	32.1	31.7	32.2	30.8	30.9	30.5	30.5
		26.16			31.5	31.4	31.5	31.1	32.1	31.9	31.6	32.2	34.2	33.7	32.9	29	27.7	29.3	30	30.5	27.3	31.6	31.4	32.5	31.9	29.4	29.6	30.7	***(p=0.0005)
		24.72			28.7	29	28.3	28.3	28.5	31.4	31.2	31.2	33.3	34.5	34	26	23.6	27	26.3	27.5	25.2	30.8	30.4	32.4	30.6	26.6	29.3	28.9	***(p<0.0001)	two-way repeated measures ANOVA with Bonferron's post hoc test
		23.25
					5f
Normality	y	y			miR-33f/f							miR-33f/f DBH-Cre							Normality
t-test		ns			1.2872	1.1768	1.131	1.5212	1.26	1.2526	1.4126	1.0694	1.2714	1.1768	0.867	0.4768	0.4768		y/y
					0.7168	0.482	0.6144	0.6398	0.4284	0.325	0.5954	0.8288	0.4856	0.2952	0.4266	0.584			y/y
					Two-way ANOVA with Bonferroni's post hoc test					0h	**(p=0.0062)
										4h	ns
					5g
					Ucp1			Adrb3			Ppargc1a			Pparg			Cidea
					miR-33f/f	miR-33f/f DBH-Cre		miR-33f/f	miR-33f/f DBH-Cre		miR-33f/f	miR-33f/f DBH-Cre		miR-33f/f	miR-33f/f DBH-Cre		miR-33f/f	miR-33f/f DBH-Cre
					0.917553	0.625183		0.777196	0.822224		1.16233	0.995811		0.809122	0.688869		0.871318	1.06768
					0.663437	0.575766		0.617121	0.286314		0.752528	0.666693		0.628586	0.439071		0.727825	0.904205
					0.782124	0.52582		1.00388	0.215825		1.13346	0.615726		0.919689	0.559331		0.941856	0.760608
					0.687392	0.523258		0.557955	0.509142		0.903924	0.808156		0.691683	0.718081		0.742074	0.700641
					0.603863	0.348204		0.386857	0.134446		0.880921	0.331773		0.731392	0.474407		0.720453	0.484753
					0.713764	0.46347		0.759943	0.610788		0.542842	0.986162		0.689045	1.06895		1.00274	1.37326
					1.00903	0.468294		1.23498	1.49211		1.02678	0.627603		1.21507	0.593203		1.36606	0.849406
					1.08412	1.02904		1.83722	0.349165		1.26519	1.20982		1.2691	1.07536		1.63021	1.448
					1.16666	0.854236		1.23317	0.445184		0.963448	0.617299		1.26819	0.824593		0.860279	0.852961
					1.98227	1.26933		1.59168	0.611525		1.31169	1.22694		1.60595	1.13179		1.24535	1.25328
					1.38979	1.01806			0.48378		1.05689	1.40058		1.17217	1.16356		0.89184	1.06508
						0.853795			0.200816			1.07235			0.783719			0.79126
						0.311716						0.325879			0.473365			0.320244
				Normality	y	y	Normality	y	y	Normality	y	y	Normality	y	y	Normality	y	y
				t-test		*(p=0.0374)	t-test		*(p=0.0130)	t-test		ns	t-test		p=0.0661	t-test		ns

## Sheet: Fig.6
6a											6b
miR-33f/f				miR-33f/f DBH-Cre							miR-33f/f (light)	miR-33f/f DBH-Cre (light)	miR-33f/f (dark)	miR-33f/f DBH-Cre (dark)
48.33	60.04	53.52	46.14	47.73	46.35	55.41	57.8	57.03			45.26	43.04	53.49	50.81
43.23	44.22	58.9	45.05	44.17	42.09	41.18	58.44	49.25			44.94	42.59	52.19	49.35
44.98	49.03	50.77	53.85	46.98	41.19	43.98	54.13	48.08			44.89	42.25	53.15	49.9
46.84	47.31	48.8	45.8	43.94	44.6	44.35	61.17	57.8			47.2	47.4	54.04	52.83
38.18	44.48	38.72	34.05	51.77	44.01	44.12	54.09	47.78				47.5		52.19
38.29	45.57	41.93	38.55	43.78	45.08	38.75	55.55	43.35
37.67	39.87	39.27	53.74	46.04	35.11	41.66	43.19	48.37		Normality	n<5	y	n<5	y
38.95	38.86	49.57	55.23	46.5	38.81	49.18	40.48	52.59		MW test		ns		*(p=0.0397)
57.34	38.25	39.29	53.61	44.53	40.97	52.18	40.59	59.89
61.76	38.52	53.28	52.67	42.31	54.95	50.04	38.31	57.09			6d
48.92	48.89	41.61	53.89	42.18	45.82	50.22	45.08	52.57			Ucp1				Cidea				Elovl3
47.39	73.65	47.97	51.45	54.81	45.84	45.68	43.17	44.1			miR-33f/f (RT)	miR-33f/f (Cold)	miR-33f/f DBH-Cre (Cold)		miR-33f/f (RT)	miR-33f/f (Cold)	miR-33f/f DBH-Cre (Cold)		miR-33f/f (RT)	miR-33f/f (Cold)	miR-33f/f DBH-Cre (Cold)
52.8	54.69	52.37	62.31	50.19	43.1	49.04	59.94	54.56			0.140819	7.10839	310.309		1.76294	0.285165	5.71408		1.54791	1.29477	38.9659
48.85	52.01	46.62	41.5	46.4	33.87	45.7	59.64	55.41			2.6997	159.373	48.0567		0.295082	4.0814	1.42223		0.447213	22.3201	13.2383
34.79	58.16	59.44	46.18	48.36	45.71	46.46	44.39	49.24			0.159485	191.974	48.4089		0.941982	2.94027	2.47825		1.00488	51.3577	23.3032
42.98	55.18	51.2	56.74	44.39	39.05	45.77	41.42	42.81				99.472	75.838			3.16388	4.23024			28.8687	19.9202
41.92	41.47	49.95	56.41	39.91	51.76	46.88	46.47	42.05				502.39	23.1697			9.05586	0.49743			142.529	5.60428
42.17	47.62	46.93	45.02	37.5	48.3	47.69	41.45	47.49				16.1027	56.4042			2.93369	1.96162			6.62934	5.91428
41.05	36.24	48.77	41.04	39.18	49.69	37.9	52.53	43.11				29.0318	2.07503			2.13767	0.48377			25.1487	2.15665
64.8	38.68	37.63	41.81	45.8	43.94	40.36	48.73	59.25				153.979	0.375094			4.49027	0.702262			99.5165	1.80025
52.32	50.5	41.76	45.56	54.6	46.26	48.57	45.36	51.87				49.1007	8.77267			2.79166	0.480702			35.0455	5.50128
71.52	42.51	47.96	72.2	46.73	57.16	40.66	50.56	57.7				93.805	114.968			1.22084	2.33264			47.2452	35.3014
62.62	40.47	39.66	60.45	45.16	42.56	39.8	42.61	40.21				291.857	63.5665			3.37828	1.36635			128.33	30.9242
52.3	42.95	40.57	53.28	40.03	44.54	39.05	43.87	50.82				86.9244	29.6985			2.52094	0.901881			38.4998	11.825
38.95	37.27	41.61	54.82	46.56	43.65	41.46	50.26	50.29				169.636	32.0772			3.09353	1.16264			62.095	26.4646
39.4	51.58	40.7	41.19	47.92	33.58	48.54	48.85	49.2				165.196	10.5881			1.91888	1.40149			63.3927	17.4908
49.11	40.22	48.49	47.84	40.29	41	53.63	45.9	51.59					77.9322				2.15216				34.6617
40.45	40.29	54.93	50.93	39.47	40.18	57.46	47.03	58.61
51.92	37.49	45.7	47.23	37.33	38.65	42.99	39.72	41.81			Normality	y	n		Normality	n	y		Normality	y	y
39.52	41.1	44.24	46.54	43.85	47.29	38.41	39.29	47.61			MW test		*(p=0.0202)		MW test		*(p=0.0202)		MW test		**(p=0.0059)
45	40.58	34.51	39.85	49.52	43.44	36.38	43.49	40.33											t-test		**(p=0.0047)
47.71	41.64	37.69	44.29	49.58	44.01	36.76	49.73	51.04			6f
43.12	48.13	48.89	49.75	45.04	43.05	36.64	53.79	39.5			UCP1			TH
49.69	56.65	49.5	61.17	41.27	36.39	37.14	44.19	44.47			miR-33f/f	miR-33f/f DBH-Cre		miR-33f/f	miR-33f/f DBH-Cre
39.77	58.62	52.69	44.97	43.13	35.97	41.65	33.93	39.97			95.1822	36.4348		98.6535	82.0788
40.27	50.53	45.66	44.76	46.96	38.46	40.4	42.39	37.98			107.186	10.755		108.366	104.576
40.48	47.83	44.47	41.74	45.27	39.5	37.42	43.69	43.78			106.683	86.5758		109.409	96.4595
44.57	43.6	50.95	51.33	35.94	38.56	40.6	43.56	47.11			90.9481	10.6601		83.5708	94.8128
47.9	37	33.79	34.02	38.59	39.51	34.1	49.82	41.51
38.84	39.41	37.96	38.88	42.88	46.95	38.82	51.99	40.93		Normality	n<5	n<5		n<5	n<5
52.43	36.89	36.71	39.02	41.12	52.9	39.16	51.1	54.14		MW test		*(p=0.0286)			ns
44.63	38.08	38.53	40.94	37.82	48.59	38.72	62.76	53.15
42.19	48.74	52.97	40.25	40.2	34.93	44.22	57.04	46.32
43.9	33.78	44.73	42.76	43.45	38.56	39.01	48.57	40.86
43	38.93	36.99	57.59	35.34	37.33	32.14	42.99	48.99
49.48	53.16	40.18	43.09	39.44	40.04	38.02	47.2	56.7
35.55	42.37	43.01	53.88	37.44	38.27	33.49	40.13	46.42
37.08	40.56	39	40.73	43.93	35.57	37.97	40.22	48.41
42.21	47.87	45.86	37.68	37.82	35.54	48.07	41.61	43.92
39.89	42.33	54.52	44.71	42.21	48.7	34.89	42.07	45.52
38.67	34.16	42.36	41.52	23.93	29.08	36.26	42.37	44.63
42.17	43.07	36.54	31.38	44.95	46.88	25.47	22.02	27.16
46.08	42.66	42.59	47.51	49.7	42.4	41.07	52.33	47
43.29	34.62	38.05	43.84	54.39	39.79	39.58	71.11	50.19
37.48	46.16	38.65	43.05	40.42	45.98	50.52	46.27	37.88
35.62	44.59	42.12	36.5	37.84	36.25	50.37	35.77	40.4
37	36.79	47.18	47.83	42.27	42.36	45.49	40.89	46.06
49.17	39.01	33.92	36.22	42.83	38.12	47	53.86	39.5
37.55	41.76	41.51	39.55	39.26	40.75	31.94	37.2	40.12
48.85	50.94	45.63	43.28	35.73	34.39	42.48	40.3	49.9
36.3	66.51	44.59	52.98	37.25	39.64	33.23	43.83	52.29
57.31	32.56	36.32	64.15	41.09	48.87	39.4	61.69	46.28
39.06	40.79	48.06	48.14	42.45	36.05	35.18	47.28	42.95
37.96	57.58	50.1	42.69	36.9	39.3	36.99	45.72	60.03
55.45	36.65	46.26	42.77	51.72	43.52	46.99	52.14	51.25
50.1	49.32	41.9	47.44	42.25	50.71	48.42	57.11	47.26
45.93	39.39	41.08	45.81	38.04	50.96	41.63	56.58	44.69
50.12	51.27	43.56	48.32	47.22	45.17	45.02	40.19	43.32
53.1	53.21	56.06	68.22	37.89	43.93	40.04	42.84	47.27
49.17	51.24	48.36	43.31	37.57	46.81	44.9	50.92	39.79
34.9	47.41	51.48	42.86	42.95	49.64	48.81	49.72	47.9
49.64	56.39	64.28	57.48	60.21	51.15	46.27	60.38	47.36
54.68	55.8	52.86	57.54	47.67	51.29	52.52	70.41	46.03
62.04	50.32	61.72	54.92	43.91	41.23	55.48	46.39	47.37
51.18	61.58	51.27	54.75	49.55	57	53.64	64.71	61.39
62.34	57.96	70.31	58.65	53.04	68.62	47.3	66.34	55.07
67.44	60.71	55.04	59.75	51.35	46.28	59.53	55.36	64.75
57.59	61.46	57.44	52.71	53.64	59.46	53.73	59.28	54.17
57.66	41.37	67.96	58.06	63.07	58.33	54.96	55.95	48.15
62	66.9	53.09	54.72	47.92	51.54	60.71	59.41	52.53
60.53	63.33	46.87	63.2	54.73	55.09	55.59	50.13	64.15
57.23	60.91	49.21	56.65	44.48	55.29	52.68	53.78	53.1
60.01	60.44	72.4	46.96	55.01	52.67	56.29	61.42	59.06
56.86	50.65	47.21	60.39	54.34	54.01	49.18	63.5	67.19
56.86	64.5	52.41	58.12	54.53	46.93	60.02	52.07	55.81
43.53	57.58	53.3	51.98	52.95	46.35	42.22	50.17	54.59
60.75	47.54	66	55.45	50.43	38.31	58.56	43.62	54.3
51.62	57.68	62.92	58.89	56.26	53.09	39.73	62.63	54.01
60.55	47.85	58.18	65.55	53.67	52.11	48.34	45.12	58.11
51.16	58.95	52.73	61.03	51.7	45.78	54.93	56.49	46.77
56.84	39.56	54.3	56.1	51.79	49.41	52.42	57.19	47.07
46.2	41.88	50.43	59.48	53.98	52.14	47	45.1	46.94
59.18	58.29	54.71	49.89	61.28	51.34	53.09	52.5	54.52
43.9	55.68	56.39	53.56	49.44	55.19	61.89	43.76	55.85
48.35	65.22	63.04	52.48	58	46	39.59	51.82	55.8
41.4	58.13	61.74	58.7	52	48.48	45.8	47.68	59.06
54.25	51.19	43.53	53.86	49.19	48.29	51.53	52.73	58.36
49.48	40.38	53.26	54.98	50.04	44.64	36.07	65.35	51.79
59.56	68.43	47.37	54.78	45.38	50.09	55.89	52.14	50.72
58.35	60.77	57	54.66	52.48	41.17	52.89	52.16	51.88
47.35	56.97	51.84	56.89	42.6	46.33	55.46	58.42	47.31
54.95	54.48	57.69	59.85	44.39	45.57	63.03	57.66	44.93
49.19	37.43	47.73	49.09	52.36	45.59	50.64	58.69	49.09
47.03	48.64	45.32	53.65	52.57	46.26	52.6	52.64	47.51
53.1	58.24	73.12	62.09	53.35	43.71	40.3	48.33	48.04
51.34	47.16	53.44	53.57	45.8	49.4	41.67	51.74	38.1
45.74	38.97	44.31	54.14	48.09	50.67	40.69	50.58	61.5
47.06	42.04	54.55	57.5	40.96	45.82	40.36	49.77	49.07
42.73	51.24	54.58	51.7	50.59	51.82	41.58	54.89	55.11
62.36	39.96	49.38	64.19	54.77	42.01	46.43	41.21	48.42
52.28	48.19	46.82	59.29	47.97	41.14	38.15	45.29	46.34
50.4	44.25	45.08	54.11	44.6	43.13	40.48	49.04	49.9
46.14	52.22	46.43	47.89	47.35	51.02	44.55	48.67	39.13
44.18	45.96	42.81	45.95	44.53	42.19	46.2	46.76	46.57
56.43	39.5	49.27	46.14	42.58	46.27	39.71	46.7	38.48
48.87	42.9	40.34	42.15	49.04	47.74	40.33	49.94	46.52
57.7	45.04	40.74	37.01	43.31	48.27	49.31	46.2	52.97
45.25	56	52.02	45.81	44.03	40.54	51.1	49.35	50.53
58.44	60.7	55.69	57.29	45.75	40.33	44.88	45.53	50.01
46.08	45.7	42.05	52.29	46.77	47.02	44.08	56.03	43.62
52.31	50.22	43.88	56.86	47.87	39.72	53.18	51.33	46.19
58.94	56.11	48.92	42.47	46.25	44.98	44.62	44.31	47.41
54.67	52.13	59.88	41.16	47.96	48.26	42.61	63.29	59.3
64.14	44.92	37.68	42.33	48.78	47.45	45.49	49.46	49.5
52.7	47.13	46.7	62.23	47.27	51.41	43.77	60.52	41.93
57.71	66.06	50.82	48.27	51.32	48.09	51.15	55.31	47.34
65.28	61.51	50.68	60.74	47.79	52.71	58.9	50.92	62.13
47.49	60.25	59.11	55.82	64.05	51.27	64.94	53.84	55.52
62.75	59.78	57.29	52.67	55.17	49.73	53.58	54.35	62.5
60.25	53.79	51.41	51.85	48.48	59.6	59.21	57.46	43.73
54.69	64.53	61.61	54.74	55.94	70.79	59.67	57.07	49.35
53.02	57.08	57.5	38.12	52.25	56.69	45.67	57.37	56.37
47.78	51.6	51.66	42.67	53.04	51.93	41.18	49.56	65.2
59.45	57.11	44.37	48.72	57.27	47.21	49.26	55.69	62.01
55.95	50.75	59.33	51.87	50.46	56.78	64.99	51.81	50.78
45.28	44.37	48.39	49.71	54.6	52.26	47.98	42.43	48.64
46.09	35.41	49.04	45.63	56.34	49.98	46.44	52.94	45.1
41.54	43.04	42.22	56.33	58	49.01	49.02	53.64	41.93
60.14	41.78	60.12	50.85	49.77	51.46	49.1	57.91	51.28
57.66	41.44	52.91	57.91	48.01	49.57	48.92	48.3	48.32
56.49	43.96	52.25	54.26	56.41	45.32	44.67	56.11	63.82
44.96	47.66	55.99	81.01	51.96	48.24	59.23	48.85	65.95
44.2	50.29	55.02	59.11	45.74	44.9	60.09	26.8	64.39

## Sheet: Fig.7
	7a																	7d
	Abca1							Gabrb2										shControl:miR-33f/f													shControl:miR-33f/f DBH-Cre
	miR-33+/+ (HT)	miR-33-/- (HT)	miR-33+/+ (Medulla)	miR-33-/- (Medulla)	miR-33+/+ (Spinal cord)	miR-33-/- (Spinal cord)		miR-33+/+ (HT)	miR-33-/- (HT)	miR-33+/+ (Medulla)	miR-33-/- (Medulla)	miR-33+/+ (Spinal cord)	miR-33-/- (Spinal cord)					35.9	36.1	36.4	37.1	37.2	37.3	37.2	36.4	36.5	36.8	37.1	36.8	37.1	35.3	37	37.5	37.2	36.7	37.3	37.5	37.1	36.7	37
		1.21196	0.757307	0.85446	0.415885	0.465056			1.21109	0.688554	0.68462	0.1693	0.173202					34	34	33.7	34	34.7	34.7	34.7	34.7	34.7	34.8	34.3	34.5	34.2	33.3	33.4	33.2	33.1	33	34.7	34.5	34.4	34.2	34.1
	0.9773	1.15632	0.720076	0.783127	0.383941	0.56732		1.05425	0.983408	0.602782	0.534457	0.173748	0.177639					33.6	33.3	33.9	34	34.4	33.6	34.2	34.5	33.7	34.3	34.2	34.2	33	32	32.5	32.5	32.6	32.6	33.4	33.8	32.4	34.4	33	**(p=0.0044)
	1.07203	1.27308	0.674078	0.817846	0.361338	0.54736		1.01071	1.26928	0.527871	0.511803	0.166029	0.157968					32.4	32.6	33.4	34.7	34.5	33.6	33.7	34.1	33.3	33.6	33.7	33.6	34	31.7	32.1	31.8	31.8	31.7	33.6	33.7	32.5	33.3	32.7	***(p=0.0007)
	0.945709	1.20818	0.755809	0.754311	0.396234	0.486998		0.964827	1.06032	0.682589	0.50046	0.187582	0.171396					32.6	32.5	33.7	34.3	34.2	33.3	32.7	33.6	33	33.3	32.4	32.2	32.5	30.7	31.8	31.5	31.5	31	32.6	33	32	33	32.4	***(p=0.0006)
	1.05665	1.20029	0.676721	0.696372	0.408306	0.468228		0.961032	1.35707	0.600056	0.463085	0.173384	0.177746					32.4	32.2	32.5	33.7	33.3	33.1	32.1	33.4	33.2	33.1	31.3	32.1	32.1	29.3	31	30.7	30.8	30.5	32.5	33	31.7	32.7	31	***(p<0.0001)	two-way repeated measures ANOVA with Bonferron's post hoc test
	0.948309	1.14535	0.625391	0.68007	0.368652	0.445713		1.00918	1.06703	0.518014	0.468441	0.168039	0.172016
	0.863444	1.5335	0.407383	1.04106	0.638673	0.786421		0.780715	1.49636	0.387176	0.372855	0.142373	0.167775					7e
	1.13656	1.36241	0.68572	0.694925	0.490188	0.859176		1.21928	1.21633	0.445345	0.27482	0.103441	0.145916					shGabrb2:miR-33f/f									shGabrb2:miR-33f/f DBH-Cre
																		36.8	36.6	35	35.4	36.6	36.8	36.8	36.7	36.5	36.8	37	35.3	36.5	36.8	36.3	36.6	36.8	37.1	36.8	36.8	36.7	36.5
Normality	y	y	n	y	n	y	Normality	y	y	y	y	n	y					34.1	34.3	34.5	34.6	34.6	33.9	34.2	33.4	34.7	34	33.9	34.8	34.4	35.1	35.2	35.3	34.6	34	33.9	33.3	34.2	33.9
MW test		***(p=0.0003)		*(p=0.0379)		*(p=0.0207)	MW test		*(p=0.0205)		ns		ns					33.5	33.1	33	32.3	33.7	32.9	32.8	32.2	34.5	33	33.2	32	33.9	34.1	34.7	34.6	34	33.6	33.5	33	32.5	32.5
																		32.3	31.9	34	33.3	32.7	33.2	33.4	32	34.4	32.3	32.2	33.5	33.7	34	33.5	33.8	34	33.7	33.4	32.7	33.2	33.3
	Gabra4							Slc12a5										33.3	33.2	33.7	31.7	32	32.4	32.3	30.5	33.6	32.9	30.4	32.5	33.3	33.4	31.4	31.4	34.1	33.4	33.1	31.7	32.6	32.5
	miR-33+/+ (HT)	miR-33-/- (HT)	miR-33+/+ (Medulla)	miR-33-/- (Medulla)	miR-33+/+ (Spinal cord)	miR-33-/- (Spinal cord)		miR-33+/+ (HT)	miR-33-/- (HT)	miR-33+/+ (Medulla)	miR-33-/- (Medulla)	miR-33+/+ (Spinal cord)	miR-33-/- (Spinal cord)					32.9	32.7	33.7	30.5	28.7	31.7	31.9	27.9	33.5	33.5	25.7	32.1	31.8	31.1	30.4	30.9	33.9	32.6	32.9	29.3	32	32.2
		1.60011	0.472345	0.45068	0.251378	0.230477			1.05162	0.747418	0.827375	0.586839	0.616782
	1.12172	1.00902	0.469599	0.423524	0.243089	0.25087		0.964179	1.00026	0.757674	0.813458	0.617426	0.705669					7f
	1.05261	1.8281	0.435068	0.436644	0.235003	0.235816		0.987804	1.02389	0.76903	0.857797	0.575917	0.702278					shGabra4:miR-33f/f													shGabra4:miR-33f/f DBH-Cre
	0.877815	1.14119	0.459377	0.41976	0.242784	0.239783		1.05148	0.96081	0.800762	0.82843	0.654676	0.782609					36.7	36.7	36.5	36	36.2	36.1	37	36.8	36.8	36.7	37.1	36.9	36.8	36.5	36.6	36.6	36.7	36.6	36.6	37.2	36.7	37.2
	0.861795	2.25544	0.393316	0.399418	0.224323	0.228239		1.05412	1.02588	0.705175	0.86708	0.636717	0.749155					34	34.4	34.4	35	34.9	35.1	33.7	34.3	33.8	34.6	34.6	34.7	34.4	34.2	34.7	34.6	34.4	34.8	34.4	35.4	34.7	34.7
	1.08607	1.00877	0.423269	0.388077	0.21222	0.228544		0.942417	0.984503	0.678825	0.803607	0.642781	0.588808					33.8	33.7	34	34.9	34.6	33.8	33.8	34	33.7	34.1	34.3	33.9	33.8	34	33.8	34.7	34.4	34.3	34.4	34.3	34.4	34.2
	0.689095	1.42894	0.118063	0.103179	0.079659	0.084709		0.825856	1.26115	0.722212	0.704011	0.856292	0.965508					33.3	34	33.7	34.2	34.5	33.9	33.8	33.6	33	34.1	32.5	33.1	33.1	33.7	32.7	34.2	34	33.9	33.8	34.4	33.3	33.8
	1.3109	1.24693	0.134201	0.072495	0.072403	0.082083		1.17414	1.04766	0.893899	0.500517	0.708375	0.791283					33.3	33.6	32.1	33.2	34.4	32.1	33	33	32.2	33.1	32.7	32.9	32.2	34	33.5	33.6	33.4	33.1	33.2	34.4	33.5	32.7
																		33	33.3	30.8	32.6	33.2	31.6	32.4	32.1	31	32.2	32.3	31.2	30.5	33.1	33.2	33.2	33.3	32.3	32	34.4	33.3	32.4	***(p=0.0002)	two-way repeated measures ANOVA with Bonferron's post hoc test
Normality	y	y	n	n	n	n	Normality	y	n	y	n	y	y
MW test		*(p=0.0401)		ns		ns	MW test		ns		ns		ns					7h
																		Ucp1							Adrb3
	7b																	shControl:miR-33f/f	shControl:miR-33f/f DBH-Cre	shGabrb2:miR-33f/f	shGabrb2:miR-33f/f DBH-Cre	shGabra4:miR-33f/f	shGabra4:miR-33f/f DBH-Cre		shControl:miR-33f/f	shControl:miR-33f/f DBH-Cre	shGabrb2:miR-33f/f	shGabrb2:miR-33f/f DBH-Cre	shGabra4:miR-33f/f	shGabra4:miR-33f/f DBH-Cre
	miR-33a					miR-33b												1.22687	0.60971	0.95929	0.412699	1.02699	0.720399		1.43909	0.505989	0.836903	0.192613	1.34293	1.10493
	Control	miR-33a KO	miR-33b KO	miR-33 dKO		Control	miR-33a KO	miR-33b KO	miR-33 dKO									1.17836	0.327155	0.637678	0.570498	0.72206	1.13857		0.647023	0.19711	0.863436	0.53394	0.686701	1.34009
	0.999263	0.00871	1.24245	0.021953		0.882743	1.23451	0.044668	0.071681									1.05188	0.830921	0.377147	0.610147	0.733756	1.23094		0.989457	0.559849	0.623604	0.109209	0.490699	0.881908
	1.10538	0.007583	0.866618	0.030287		1.3938	1.47345	0.018717	0.037765									0.997086	0.629068	0.407059	0.611142	0.909877	0.677546		1.26921	0.668817	0.177046	0.781243	1.36877	1.37005
	0.895357	0.005726	1.20928	0.012181		0.723451	1.30752	0.020774	0.066173									1.08026	0.383541	0.925124	0.870204	0.960549	1.20603		1.66325	0.295872	0.218523	0.689226	0.682481	0.955902
				0.018615					0.137389									1.40082	0.293973	0.760821	0.639994	0.456186	0.740502		0.749833	0.394946	0.497928	0.999489	0.193962	0.472468
				0.023434					0.16792									0.696866	0.577492	1.25335	0.621765	0.834121	1.06088		0.153592	1.06663	1.00613	0.968079	0.493051	2.45467
				0.022019					0.050243									0.706228	0.575791	0.744774	0.729697	1.29412	0.657104		1.48566	1.14118	0.137887	1.15422	0.978215	0.64813
																		1.13621	0.398236	0.851286	0.758851	0.93539	0.642914		1.32636	0.787505	1.99929	0.802449	0.784772	1.38921
																		0.762591	0.46239		0.675416	0.595252			1.86216	0.166633		0.806012	0.762044
	7c																	1.06304			0.739502	1.47731			0.559123			0.786052	1.07763
	Gabrb2					Gabra4					Slc12a5							0.85974			0.937231	0.805376			0.504847			0.738694	0.519307
	A	B	C	D		A	B	C	D		A	B	C	D				0.840046			0.793375	0.849451			0.35039			0.716174	0.27778
	Control	miR-33a KO	miR-33b KO	miR-33 dKO		Control	miR-33a KO	miR-33b KO	miR-33 dKO		Control	miR-33a KO	miR-33b KO	miR-33 dKO
	0.965625	1.05937	1.36875	3.49219		0.746544	0.781106	1.98387	7.81106		0.794501	1.00289	0.855282	1.08973			Normality	y	y	y	y	y	n	Normality	y	y	y	n	y	y
	1.14844	0.735938	1.21875	3.90469		1.76267	0.3	1.69355	8.57143		1.21346	1.03546	0.998553	1.05933			t-test		***(p<0.0001)		ns		ns	t-test		*(p=0.0416)		ns		ns
	0.885938	1.0125	1.42969	1.75781		0.490783	0.760369	2.76498	2.81336		0.99204	0.814038	0.881331	1.00724			MW test		***(p<0.0001)		ns		ns	MW test		p=0.0871		ns		ns
				2.9625					4.21659					0.73589
				3.27656					5.42627					0.694645
				4.63125					7.67281					0.646889
Normality	n<5	n<5	n<5	y	Normality	n<5	n<5	n<5	y	Normality	n<5	n<5	n<5	y
Kruskal-Wallis test with Dunn's post hoc test					Kruskal-Wallis test with Dunn's post hoc test					Kruskal-Wallis test with Dunn's post hoc test
	Column A vs. Column B			ns		Column A vs. Column B			ns		Column A vs. Column B			ns
	Column A vs. Column C			ns		Column A vs. Column C			ns		Column A vs. Column C			ns
	Column A vs. Column D			*(p=0.0313)		Column A vs. Column D			*(p=0.0431)		Column A vs. Column D			ns
	Column B vs. Column C			ns		Column B vs. Column C			ns		Column B vs. Column C			ns
	Column B vs. Column D			*(p=0.0225)		Column B vs. Column D			*(p=0.0225)		Column B vs. Column D			ns
	Column C vs. Column D			ns		Column C vs. Column D			ns		Column C vs. Column D			ns

## Sheet: S1
	S1a																S1e																		S1f						S1g
	miR-33+/+ HFD						miR-33-/- HFD						Normality	MW test			miR-33+/+ (HFD)								miR-33-/- (HFD)										miR-33+/+ (HFD Day)	miR-33-/- (HFD Day)	miR-33+/+ (HFD Night)	miR-33-/- (HFD Night)			Ucp1			Adrb3			Ppargc1a
	26.1	26.2	25.1	25.6	26.9	27.1	32.4	26.9	27.3	28	27.9		y/n				51.5975	51.4042	54.3082	50.6217	49.3067	55.7975	56.5537	51.1183	50.6212	54.6538	42.5912	47.0235	40.1183	35.8657	45.5508	36.3325			51.2057	45.6485	59.3086	52.738			miR-33+/+ HFD	miR-33-/- HFD		miR-33+/+ HFD	miR-33-/- HFD		miR-33+/+ HFD	miR-33-/- HFD
	33	27.7	32.6	30.8	33	31.8	40.5	32.5	34.5	36	31.5		y/y				51.6172	47.3213	55.4252	50.1253	49.0518	49.8845	53.3103	44.015	48.4673	46.8905	46.6678	43.4988	33.5082	35.5653	42.9082	33.5925			49.0403	46.4366	56.108	52.2674			1.39414	0.329696		1.31176	0.363833		1.02928	0.232786
	39	31.4	37	36.8	37.8	36.2	46.6	36.9	40.9	40.8	33.5		y/y				51.4793	47.658	47.6315	43.3535	43.4977	45.9918	45.7038	44.2937	42.9345	39.9047	46.9043	40.1762	33.6588	35.3232	48.8045	32.0298			56.0235	47.2134	64.6375	57.9008			1.14943	0.822159		0.883097	0.783311		0.658812	0.493802
	44.6	34.3	41.7	42.5	41.5	40.7	51.6	43.7	48.9	47.8	39.6		y/y				46.0827	47.5513	54.6837	41.7407	46.8232	49.926	52.3483	42.1207	43.871	41.2722	43.0015	36.303	33.4405	40.7232	41.8198	31.0198			43.1737	40.4413	48.9218	45.9387			0.888288	0.868873		1.09638	0.89195		1.20605	1.2559
	46.5	39.2	45.3	44.7	45.1	45.8	53.3	47.6	51.7	50.3	43.9		n/y				50.2453	42.7917	53.1768	46.9315	41.6613	45.7347	47.379	40.4293	46.2588	45.3432	40.7527	37.3302	35.2563	32.907	41.3585	34.4487			45.0959	36.2469	54.5728	40.167			0.843132	0.687399		1.03657	0.76017		1.10302	0.708782
	45.44	40.24	45.15	45.12	44.92	44.33	52.07	48.5	50.21	48.86	46.39		n/y	**(p=0.0043)			54.4898	48.1442	50.2085	42.1582	42.9292	51.7153	51.1792	36.7657	42.9547	43.5893	47.7855	42.0148	33.1423	34.1708	36.666	33.4673			51.0797	34.8344	61.2503	40.9972			1.10367	0.971582		1.04449	1.35699		1.42543	0.816439
																	46.5828	47.8088	51.2998	40.5558	45.3122	43.5222	48.9522	43.3657	46.3675	45.7912	40.2622	38.4205	34.8465	33.8733	42.8608	35.968			50.3611	42.9779	58.2257	47.3378			0.621342			0.627696			0.577411
	S1b				S1c												48.1073	46.42	51.9372	43.3755	39.6647	50.3742	48.9333	36.9675	45.342	45.3347	46.4667	36.9982	38.2323	35.943	41.5183	36.0817			42.9988	36.0418	48.8453	39.1827
	miR-33+/+	miR-33-/-			miR-33+/+ HFD	miR-33-/- HFD		miR-33+/+ HFD	miR-33-/- HFD		miR-33+/+ HFD	miR-33-/- HFD					54.0587	52.2503	52.3507	43.0432	42.6077	46.0348	51.9678	39.4143	44.1078	48.9247	46.2808	38.8867	33.1202	34.168	39.0782	35.8045								Normality	y	y		y	y		y	y
	16.746	17.846			513.5	905.6		107.8	260.9		1377.5	2097.6					53.2735	48.034	52.6477	40.2742	42.7075	47.5252	51.9538	48.621	45.6312	43.2842	51.0052	40.0233	33.0123	37.7375	44.0343	31.0173		Normality	y	y	y	y		t-test		ns	t-test		ns	t-test		ns
	15.753	17.5			383.1	661		92.3	135.3		1007.1	1787.5					57.3427	51.0708	62.7442	44.3242	44.5882	56.5867	53.8017	45.333	48.381	45.8567	50.536	42.8415	35.9297	35.3078	45.4492	35.0662		t-test		**(p=0.0082)		**(p=0.0092)		MW test		ns	MW test		ns	MW test		ns
	16.188	17.473			622.9	926.7		149.8	160.8		1610.6	2317.1					70.3415	59.9987	66.6553	51.906	59.9042	66.961	60.9938	54.0913	52.3855	52.5007	63.3613	49.3612	42.1532	40.213	53.1702	38.8795
	16.7405	17.64			621.7	650.5		112	170.3		1279.7	1934.3					75.8635	63.0918	84.25	55.2437	68.4217	70.9557	70.3588	59.5942	62.8323	60.3487	64.435	57.3587	48.0877	46.8575	55.1437	44.4253									Pparg			Lipe			Cidea
	17.578	20.639			552.2	592.7		107.8	112.6		1762.5	1623.4					67.376	58.0955	77.5585	56.4905	63.0405	69.7412	71.9547	55.3053	60.2445	59.8432	61.2832	55.6107	45.2232	49.353	53.1025	40.6403									miR-33+/+ HFD	miR-33-/- HFD		miR-33+/+ HFD	miR-33-/- HFD		miR-33+/+ HFD	miR-33-/- HFD
	16.374	18.975			501.2			129			1248.4						59.5743	59.5393	76.82	44.5642	56.1535	63.1505	61.518	52.7387	57.1413	53.1407	60.0425	52.8897	40.1225	44.2452	43.826	42.0275									1.13088	0.530343		1.27294	0.671597		1.32701	0.485126
	15.766	16.527															64.5343	60.4197	70.388	50.3923	52.1712	64.115	58.2958	50.5797	60.4538	53.1093	60.058	46.7787	40.6998	45.9067	45.306	36.7538									1.0398	0.713015		1.21659	0.788706		1.13868	0.606432
	15.629	18.136		Normality	y	y		y	y		y	y					56.0347	60.2482	61.7708	44.322	55.9513	58.827	53.977	47.9112	51.511	51.833	62.654	42.6107	35.5747	39.8282	46.9935	36.0788									0.933525	0.823129		0.768229	0.778087		0.953074	0.675498
	19.524	19.264		t-test		*(p=0.0187)	t-test		ns	t-test		**(p=0.0068)					54.2062	53.958	66.4603	58.8693	58.4773	58.0573	58.6617	50.0082	54.8065	49.566	56.4722	47.1517	40.6875	44.145	43.7588	35.3028									0.943176	0.633604		0.853862	0.734908		0.654178	0.572855
	17.195	17.25															57.99	48.8118	60.7908	48.1022	50.1258	61.8648	57.8858	47.7923	50.4097	52.9937	59.9138	46.9407	36.035	41.101	44.7283	36.8142									1.01967	1.02285		1.00401	1.14695		0.976054	1.09493
	15.382	15.83															55.5973	50.3398	68.0442	42.3917	56.7657	56.617	54.913	45.4275	49.171	52.1975	58.1218	42.801	37.6417	41.7255	44.9133	34.9898									0.932948			0.88436			0.951005
																	59.2635	55.3643	65.008	46.73	55.1818	64.1583	62.9433	52.236	55.3518	55.5763	57.4763	51.0038	40.2085	41.3987	48.1705	36.4188
Normality	y	y															55.8855	54.0873	63.9067	51.4272	54.468	61.949	58.8403	48.2257	48.58	54.9503	58.2243	44.0587	39.7488	42.8317	44.267	41.0343								Normality	y	y		y	n		y	y
t-test		*(p=0.0256)															54.765	49.9655	55.7853	42.847	44.5352	55.8348	62.2575	41.0543	53.1885	51.7635	53.8433	41.0157	31.7323	36.7792	44.3237	33.9237								t-test		*(p=0.0142)				t-test		ns
																	50.5283	47.794	54.372	43.4877	50.3002	49.7575	47.5972	37.7247	42.8998	44.2695	50.8943	41.2768	36.3033	34.7677	41.0543	39.2077								MW test		p=0.0519	MW test		ns	MW test		ns
																	52.6838	47.3082	59.466	38.814	42.2768	58.3065	51.5607	52.8075	48.8788	48.3182	48.4623	42.385	32.3377	36.988	43.819	35.9715
																	53.4853	53.5155	56.8678	42.2743	48.7575	57.2903	50.663	43.899	47.0953	48.0477	46.6743	42.8832	36.5335	38.1298	43.1643	38.1167
																	61.234	49.6325	58.6683	45.5905	51.4028	48.4382	51.7648	44.4067	45.2502	52.4455	52.152	42.711	34.3915	34.2812	48.9032	37.314
																	48.7138	50.0127	63.0367	43.7158	41.2783	53.0395	57.8745	49.685	46.4568	43.6257	51.1053	39.0323	38.0218	39.959	45.4353	36.6745
																	56.665	51.5227	51.9908	37.5647	46.1847	52.1818	55.2692	40.1732	48.9897	47.6398	49.8658	44.5273	42.9612	32.1308	41.5068	35.7358
																	50.0478	48.4882	52.8405	43.9378	40.9803	50.3212	51.1705	41.7862	42.9198	43.3372	41.9372	37.817	34.2093	32.8188	40.2372	32.2832
																	45.7882	46.8027	48.8957	34.709	46.4005	46.9272	47.4992	38.1068	47.3932	47.5643	47.718	37.9308	35.2088	32.4477	45.3625	35.2237
																	53.7505	46.5078	58.8775	42.2012	43.7187	51.7025	50.7047	37.7813	41.2378	41.052	47.2308	39.4638	39.3647	31.75	40.5705	35.255
																	50.3162	49.8872	55.3703	43.5237	43.6687	49.8177	50.1058	41.7242	47.6187	45.1208	48.9803	38.7868	35.5888	34.9887	42.6795	35.3853
																	47.8505	51.1042	53.2888	39.6413	46.8768	47.085	50.9078	35.1428	43.1572	45.0538	37.9467	39.5598	34.1468	31.6527	40.4518	36.3338
																	53.2417	46.139	56.5222	44.4655	46.5643	53.6215	47.5583	44.6192	48.1682	45.7158	51.141	40.1948	35.944	35.743	42.8627	35.2943
																	65.4267	55.2865	70.7108	52.5558	52.0812	64.7333	54.3437	52.1805	52.4575	51.1862	60.0072	45.8022	39.0807	39.653	46.573	38.2345
																	64.819	60.899	66.899	50.6678	61.94	62.5607	59.6713	53.4952	54.0888	57.7422	58.422	48.9248	42.1527	43.665	51.4627	42.1528
																	55.8727	56.5493	61.3625	48.675	57.9865	60.9568	60.2505	49.0873	54.9087	50.9295	56.503	47.2675	38.4453	39.5172	49.8538	43.7542
																	56.0885	56.3055	55.9323	43.0943	57.812	58.9922	51.3347	43.9353	54.2302	49.99	54.533	43.5958	39.2603	37.7908	42.621	39.7738
																	57.3578	59.6112	57.5213	47.2933	55.1843	58.7783	55.4755	48.788	49.9188	54.1203	57.1217	41.125	44.3288	44.243	46.734	37.7943
																	59.2745	58.3122	57.0777	52.7753	57.585	61.0757	62.394	47.5642	57.5597	53.1448	59.765	44.6995	38.307	34.5877	45.7372	38.3492
																	58.044	56.4003	69.079	47.5465	52.1053	61.0918	51.941	44.8777	48.751	49.7373	56.8235	44.26	39.5127	34.022	47.537	37.3995
																	58.294	57.1167	59.6575	46.8063	51.921	50.9788	56.7502	47.4872	51.6095	51.2968	58.1655	43.8098	40.0328	40.6578	43.637	40.8617
																	58.4665	58.0705	62.8828	43.7565	53.7377	59.3308	53.8175	42.5247	52.8385	52.958	56.1757	42.95	39.2123	37.9612	47.0178	37.1403
																	56.5757	52.782	59.136	47.5902	50.2228	58.0945	57.3138	47.7915	48.4515	52.283	54.0652	43.2118	40.4132	38.9582	50.2023	39.9345
																	57.4597	54.1662	63.2428	45.8523	59.0043	59.5858	59.7387	45.1518	51.7615	48.3573	54.6697	44.367	37.595	39.2178	45.5357	39.0845
																	61.7747	54.5543	60.4097	46.4092	48.1988	63.9535	57.212	44.3158	49.8745	49.861	58.2498	50.112	34.007	36.2867	44.7232	40.1522
																	56.6888	55.4807	61.0105	51.1092	57.9663	58.539	52.1232	43.171	49.2518	47.3507	52.2045	46.3777	39.992	33.9553	47.8385	39.7823
																	55.6963	52.1357	58.9175	46.844	43.4667	56.3253	48.521	46.5035	49.6822	52.3355	50.0098	40.4403	33.1493	39.0488	43.8293	42.374
																	47.1693	55.1523	61.4425	46.7318	51.9577	54.3237	56.1993	42.2845	43.1052	49.8743	49.2727	40.3168	32.8793	35.4732	47.2682	38.9853
																	53.0187	49.3193	59.8132	43.2388	44.7088	60.3692	48.9587	48.4922	44.6833	50.687	48.853	43.189	33.8342	33.2127	43.3227	37.0242
																	47.6785	46.3168	57.7092	43.4702	39.3683	50.2345	49.4295	42.4222	41.8918	47.9973	49.5005	43.9767	38.586	32.677	42.2498	38.984
																	48.4205	53.1777	59.2213	43.6655	40.791	47.7317	48.3497	42.7862	48.5665	49.8112	47.1687	37.5708	38.3763	31.6657	43.2497	38.1628
																	45.195	48.14	56.4482	36.3672	46.7105	44.8205	42.066	38.2475	41.9932	40.9372	41.2668	38.7692	37.6072	29.195	40.5078	37.4072
																	49.5978	44.535	54.1188	41.7292	42.7523	50.2857	50.3642	40.7987	44.4857	43.5342	47.3755	37.0232	37.7022	35.4745	42.4923	34.2455
																	46.1182	48.6993	57.399	40.1308	44.596	48.863	44.0402	38.1375	44.2952	40.4522	42.2133	36.361	36.7132	32.335	40.1847	34.7022
																	47.3612	46.8487	54.0445	44.708	44.3433	49.77	46.1382	40.6577	41.7238	47.6248	47.5735	39.3052	36.3285	33.564	42.6847	34.5497
																	54.3495	45.921	59.2468	43.2082	41.2617	50.6965	45.6618	43.5092	45.9192	42.8087	42.7072	38.1207	37.3097	31.1468	40.9318	36.5808
																	52.244	50.9467	59.433	45.9185	47.2358	54.3363	50.5282	48.446	45.0105	48.8927	52.3748	37.7733	39.7083	38.9215	45.6408	37.429
																	66.2405	57.4965	75.328	51.1605	58.6747	66.9308	51.2303	56.4787	53.5803	53.6455	57.858	45.8633	43.1138	36.8108	47.2985	40.6998
																	60.9378	58.1002	70.2027	51.8795	59.4748	67.0912	63.8765	50.196	56.9428	54.5425	58.9212	49.6617	45.7498	45.465	53.449	45.2575
																	56.7253	55.7075	65.863	47.0718	52.1377	58.4193	61.6478	53.8115	52.3612	49.0972	52.9562	45.1052	40.327	42.6182	44.8303	38.8762
																	55.2383	58.561	72.181	54.3895	55.1375	64.6873	52.0012	44.5642	55.6428	51.3262	54.4448	45.3833	38.681	41.0595	55.6873	39.6785
																	61.2023	53.4537	58.3433	45.8745	55.0002	56.814	56.012	48.5957	50.738	50.5562	56.127	39.1378	41.7223	43.5767	42.9913	38.1837
																	57.0983	55.8592	62.0035	50.4727	58.1325	59.1945	65.2043	56.2258	49.6335	52.3245	59.0615	45.2378	43.5508	42.1622	48.8277	42.1287
																	57.8762	58.4275	64.1317	50.872	53.9508	60.8755	54.1098	49.5052	53.2438	55.224	59.8417	47.068	44.0283	41.5907	46.7097	38.4217
																	59.8203	57.8062	64.4448	51.152	48.8998	64.5877	59.7698	46.7395	49.1303	51.1145	57.3882	43.7268	44.824	40.7355	47.8085	39.7528
																	54.4485	57.5083	62.4473	49.5935	50.7367	62.1083	58.8215	42.4302	54.2497	49.8858	59.7215	45.902	37.23	44.0805	47.7667	35.8837
																	53.357	54.1907	57.9835	45.3477	45.4645	53.5653	54.0025	43.8492	49.8252	52.2498	56.4928	43.0582	39.9117	38.8385	45.6303	40.3413
																	55.596	48.1853	56.4587	48.203	51.992	61.6553	55.3992	45.3372	44.4833	45.0347	54.0608	38.984	36.747	41.4965	44.1807	38.686
																	55.6835	50.6198	56.2117	48.858	42.0447	56.7183	51.2067	48.5343	46.2117	47.1953	57.1677	46.9602	39.8638	36.5197	49.6412	40.7455
																	49.2282	48.2307	55.7837	44.7503	48.206	56.4525	57.6815	40.8442	44.2338	45.804	53.7175	37.9303	34.3755	36.074	45.8712	34.7068
																	41.6897	45.406	55.874	44.3548	42.9182	51.6178	43.1462	40.182	47.1005	47.6087	51.6132	40.8278	28.1792	32.425	46.7783	34.4407
																	fdANOVA	**(p=0.005)

## Sheet: S2
	S2a
	miR-33+/+						miR-33-/-								Normality	MW test
	23.92	22.94	23.94	23.9	24.58	25.63	27.1	26.36	23.45	22.57	23.41	21.63	23.03		y/n	ns
	27.12	26.74	33.64	28.32	29.32	32.28	32.17	36.69	29.34	26.96	27.68	27.69	29.61		y/y	ns
	S2b
	Ucp1			Adrb3			Pparg			Lipe			Cidea
	miR-33+/+	miR-33-/-		miR-33+/+	miR-33-/-		miR-33+/+	miR-33-/-		miR-33+/+	miR-33-/-		miR-33+/+	miR-33-/-
	0.949755	1.05335		0.970127	0.531722		0.953925	0.966128		0.98232	0.739947		1.11486	0.922779
	0.800636	0.750637		1.35816	0.494531		0.991997	0.80938		0.926676	0.741932		1.08838	0.828054
	0.989601	0.594342		1.01844	0.262221		0.89641	0.702784		1.00404	0.633513		0.806898	0.554116
	1.06369	0.777485		0.883197	0.367795		1.05638	0.696948		1.05734	0.636886		0.991036	0.67874
	1.26855	0.536844		1.0612	0.250478		1.17356	0.674163		1.06376	0.650647		1.16205	0.721515
	0.927768	0.390305		0.708878	0.162611		0.927726	0.596425		0.965866	0.582646		0.836785	0.569282
								0.699277			0.761088			0.638413
Normality	y	y	Normality	y	y	Normality	y	n	Normality	y	y	Normality	y	y
t-test		*(p=0.0196)	t-test		***(p=0.0001)				t-test		***(p<0.0001)	t-test		**(p=0.0030)
MW test		*(p=0.0260)	MW test		**(p=0.0022)	MW test		**(p=0.0082)	MW test		**(p=0.0012)	MW test		**(p=0.0082)
								S2g
	S2d							A	B	C	D
	UCP1			TH				miR-33+/+ (NC)	miR-33-/- (NC)	miR-33+/+ (HFD)	miR-33-/- (HFD)
	miR-33+/+	miR-33-/-		miR-33+/+	miR-33-/-			20.686	21.753	42.458	27.168
	127.035	66.3638		108.669	101.174			27.457	27.094	33.626	26.564
	103.162	59.8712		112.331	88.6255			20.396	26.36	33.773	30.965
	98.5901	33.3135		101.696	84.186			24.904	24.287	34.269	20.828
	71.2127	63.8295		77.3041	81.8869			27.051	27.815	40.245	24.319
								27.373	21.561	42.47	23.846
Normality	n<5	n<5		n<5	n<5
MW test		*(p=0.0286)			ns		Normality	y	y	y	y
							One-way ANOVA with Bonferroni's post hoc test
								Column A vs. Column B			ns
								Column A vs. Column C			***(p<0.0001)
								Column A vs. Column D			ns
								Column B vs. Column C			***(p<0.0001)
								Column B vs. Column D			ns
								Column C vs. Column D			***(p<0.0001)
	S2h
	Srebf2					Srebf1					miR-33
	A	B	C	D		A	B	C	D		A	B	C	D
	NC	HFD day1	HFD day3	HFD day7		NC	HFD day1	HFD day3	HFD day7		NC	HFD day1	HFD day3	HFD day7
	1.03645	0.875472	1.18405	1.57729		1.00977	0.972259	1.10419	1.306		1.23053	0.949703	0.723815	1.07348
	1.04152	0.843916	1.33224	1.59207		1.00126	0.935381	1.19177	1.26078		0.949013	0.909278	0.541585	0.929125
	0.922026	0.97888	1.20305	1.1348		0.988964	0.918418	1.08771	1.05237		0.913159	0.638601	0.683738	1.33684
	0.939131	1.09529	1.02881	1.10807		0.946687	0.944491	0.890692	0.75031		1.0318	0.491601	0.642281	1.24302
	1.03822	1.08	1.29391	1.39254		1.09619	0.87179	1.01036	0.941525		1.03376	0.74562	0.598134	6.03027
	1.02265	1.23881	1.47413	1.33764		0.957121	0.91428	1.07087	0.915658		0.84174	0.846936	0.788563	6.57601
Normality	n	y	y	y	Normality	y	y	y	y	Normality	y	y	y	n
Kruskal-Wallis test with Dunn's post hoc test					One-way ANOVA with Bonferroni's post hoc test					Kruskal-Wallis test with Dunn's post hoc test
	Column A vs. Column B			ns		Column A vs. Column B			ns		Column A vs. Column B			ns
	Column A vs. Column C			ns		Column A vs. Column C			ns		Column A vs. Column C			ns
	Column A vs. Column D			*(p=0.0132)		Column A vs. Column D			ns		Column A vs. Column D			ns
	Column B vs. Column C			ns		Column B vs. Column C			ns		Column B vs. Column C			ns
	Column B vs. Column D			*(p=0.0374)		Column B vs. Column D			ns		Column B vs. Column D			*(p=0.0225)
	Column C vs. Column D			ns		Column C vs. Column D			ns		Column C vs. Column D			**(p=0.0012)
					Kruskal-Wallis test with Dunn's post hoc test
						Column A vs. Column B			ns
						Column A vs. Column C			ns
						Column A vs. Column D			ns
						Column B vs. Column C			ns
						Column B vs. Column D			ns
						Column C vs. Column D			ns

## Sheet: S3
	S3a					S3c				S3e					S3f																						S3g
	miR-33+/+ (RT)	miR-33-/- (RT)	miR-33+/+ (Cold)	miR-33-/- (Cold)		miR-33+/+ (Cold)	miR-33-/- (Cold)			miR-33+/+ (RT)	miR-33-/- (RT)	miR-33+/+ (Cold)	miR-33-/- (Cold)		miR-33+/+ (30°C)										miR-33-/- (30°C)												miR-33+/+ (30°C light)	miR-33-/- (30°C light)	miR-33+/+ (30°C dark)	miR-33-/- (30°C dark)
	47.047	55.654	9.066	31.874		17.888	24.514			0.052	0.043	0.059	0.048		42.0177	39.1848	47.4094	41.281	46.581	28.4095	32.3041	38.1794	38.955	45.506	31.8128	42.303	41.813	36.654	32.3549	43.5138	37.3831	34.4116	35.2493	35.511			31.6104	29.5016	43.3729	35.4187
	44.285	48.126	6.926	20.761		17.944	25.268			0.029	0.038	0.078	0.061		45.1895	39.5942	41.9708	47.4605	45.7263	31.2145	26.5331	31.6896	40.0497	42.1303	29.0543	38.0983	38.0545	36.689	35.2002	41.8779	39.398	33.6996	27.7695	32.813			28.9538	26.2305	36.7148	36.416
	42.487	55.185	9.938	23.2475		11.034	17.225			0.062	0.057	0.074	0.061		38.0827	32.9492	43.7308	37.9594	46.4963	32.0324	25.582	25.3096	38.9739	40.8348	32.4234	32.0913	39.4791	32.8116	33.0631	35.3852	36.7422	34.084	25.9281	30.8336			35.8933	33.8157	42.4583	39.8311
	40.06	57.289	4.044	23.4705		14.031	16.597					0.085	0.057		35.8756	30.1841	42.149	36.8145	42.0916	24.993	24.7587	23.7448	37.5637	37.2102	26.2938	25.153	36.3378	34.8772	34.8033	33.544	27.0912	28.4791	25.2153	25.0891			34.5589	32.4295	43.1275	40.2813
	52.206	47.487	8.497	20.5955		13.829	24.289					0.074	0.055		34.7566	23.3718	31.1417	35.9141	38.6041	23.1963	29.3344	23.2194	26.9861	37.6862	29.2676	23.5381	34.9761	31.6977	39.5625	26.1719	31.1386	35.3336	25.0545	23.7933			32.9235	33.509	45.0906	43.779
	41.252	43.857				12.097	23.301								33.7959	26.1702	30.1569	35.0249	43.0712	23.2001	32.198	23.7188	24.9743	23.1884	25.5025	25.8947	40.1552	27.9412	30.9239	37.6952	27.4991	36.7987	34.3667	23.7276			27.6178	30.0074	43.6185	38.4117
									Normality	n<5	n<5	y	y		41.6407	30.7338	40.2806	47.5658	39.8002	22.3985	32.7762	27.7625	26.3837	22.2142	24.3682	32.476	39.6472	30.6559	30.2762	26.4226	32.4455	33.9539	26.9591	24.0875			28.9764	29.8685	39.1827	38.2415
Normality	y	y	y	y	Normality	y	y		t-test				**(p=0.0070)		39.4828	38.853	37.6415	46.2712	38.9806	24.6296	37.1371	34.8602	31.1903	20.9971	32.4351	30.0492	30.0208	43.9031	28.7706	24.1068	30.5294	33.1123	40.4094	29.1428			28.372	29.0598	40.4641	37.1524
t-test		*(p=0.0425)		***(p=0.0001)	t-test		**(p=0.0039)		MW test		ns		*(p=0.0238)		34.3046	33.3024	41.392	45.2714	37.7842	26.6893	28.8735	41.2595	33.3187	20.2288	33.8082	25.6878	33.2342	30.1499	41.6609	24.9487	28.2652	29.7655	41.1954	31.2539			28.992	28.3585	37.6552	38.7345
															34.948	32.8471	41.3786	39.3323	36.0433	37.3268	26.2128	42.4911	29.1071	26.8889	35.5292	29.7734	36.9633	30.9199	44.9406	24.3527	27.9648	28.5302	38.4455	24.6182			27.6681	27.1455	39.5182	34.4087
															36.1316	40.2475	44.1332	36.1236	29.8001	39.3948	26.2443	35.5215	25.587	29.4124	42.9505	25.1696	33.6756	30.4825	36.773	34.5058	33.4728	23.9019	26.8986	24.4565
															31.6224	26.3986	46.0184	42.9538	29.3558	28.941	28.9018	34.863	25.5029	29.366	37.2249	23.2518	35.8846	37.3854	31.4163	39.0181	29.4005	26.4438	25.0235	28.4925		Normality	n	y	y	y
															39.3638	22.9048	44.1708	33.9413	28.5157	22.803	34.7054	27.1094	29.9652	37.5264	27.4666	25.0025	33.4638	36.3769	28.4514	38.4687	33.2702	30.4908	24.6974	30.622		MW test		ns		p=0.0522
															43.3571	28.2766	36.6918	33.8318	35.372	22.2179	30.9455	23.4798	38.6469	31.6382	25.8541	23.9238	35.0538	31.5054	36.9905	31.4515	26.4075	24.2147	24.4487	25.1082
															42.2733	32.5218	36.6392	37.524	39.6692	22.5889	25.6245	31.0601	37.2933	28.9594	25.0147	35.4692	36.9218	27.4886	30.6046	28.5968	32.2755	26.0802	23.8057	23.6465
															36.0929	25.5282	32.9375	32.8641	37.0359	22.6356	24.1863	34.561	28.3805	25.6995	28.6404	32.6146	38.9613	32.9273	29.5134	32.441	25.5988	27.7887	22.8353	28.6024
															39.9873	22.8707	33.273	25.5772	35.6003	22.8765	24.7301	31.7265	30.9566	31.4985	33.1642	21.9625	31.1712	28.8618	31.436	30.1468	30.051	30.2669	28.5134	27.4701
															28.2823	31.0677	35.8687	28.3907	30.524	21.1462	24.3806	33.6896	34.8401	30.8013	34.7736	22.493	30.5992	30.3958	35.2463	36.6559	31.0841	23.8743	22.8203	23.5957
															24.179	30.6991	35.3827	45.6288	28.3758	26.4647	30.5469	32.0911	32.0713	26.9333	34.2	22.8976	31.8171	27.607	35.8633	32.4936	31.2536	23.4521	29.3494	27.2445
															23.785	27.6474	30.7544	43.6578	27.3026	27.9861	34.242	31.7904	30.7502	21.7771	29.1188	29.8036	34.4814	25.2859	34.4788	23.4665	25.7971	26.413	38.1414	23.2754
															23.3516	28.6049	28.9541	38.0203	35.4288	21.9247	36.3698	30.8528	24.852	22.045	25.4809	25.3867	29.4492	25.7048	30.5811	22.9339	25.2372	24.7479	33.7596	27.8696
															22.9382	30.2526	39.078	33.9863	35.3512	26.3093	30.2215	30.3973	24.7605	28.9526	28.3974	22.5303	27.698	42.7628	27.8194	23.1534	25.2841	32.787	28.3539	27.9431
															31.9893	29.4723	38.4121	31.4892	35.6609	35.5829	25.5304	32.3346	24.9829	21.4194	26.8046	22.2887	31.0983	43.2522	31.578	23.951	27.3116	36.6325	24.1221	23.8802
															33.4649	28.0177	38.2956	26.4683	42.1489	31.7513	26.5967	24.3275	25.0497	21.3893	25.7271	25.6217	32.219	28.4748	30.2819	23.7363	24.1509	39.7282	24.0655	29.2299
															31.7511	26.4882	35.5708	26.1192	40.376	31.1743	28.8885	22.2259	27.6659	21.1135	30.3523	28.5934	37.383	25.3468	31.2224	29.8918	26.0935	35.2736	24.0516	29.7059
															39.8822	23.4731	30.4152	38.2757	28.5327	29.8781	31.2576	22.3111	24.9914	22.6227	30.0369	29.4882	35.8444	24.9337	36.849	35.6691	38.6684	30.5695	27.7279	23.4799
															40.3371	23.2352	38.7583	32.6499	24.9536	22.5031	27.7161	34.1368	25.7063	24.5939	32.3483	25.0941	35.4118	26.0129	38.7596	33.6743	34.1243	27.7486	30.9629	23.4693
															39.943	23.9822	35.551	26.0798	25.718	30.6204	24.4452	38.3306	31.7261	28.5496	32.8925	24.2564	28.1196	35.1931	41.0958	24.3174	38.0292	22.6531	29.9443	21.753
															34.1061	23.1952	36.3667	27.2099	27.1131	34.2006	27.8709	30.2376	34.9974	23.5503	26.3272	23.4488	30.3578	35.1629	37.4586	28.832	32.5421	23.1162	33.4448	27.2187
															26.5146	24.8542	30.9328	35.3966	27.4007	31.7085	29.8173	31.1956	31.2759	23.5602	25.5285	28.2871	35.4958	36.1221	29.0483	29.9666	24.4615	23.2122	30.4903	35.3844
															24.0137	29.4107	29.8746	36.2942	27.0494	28.8689	28.3438	29.409	26.1028	22.0068	26.419	30.4935	36.6024	27.2619	27.1723	23.3891	24.9739	23.7882	26.1629	24.1529
															23.5099	37.9527	29.3489	34.4731	28.9156	27.6233	25.0915	22.6831	23.0151	33.2308	23.8429	27.9042	38.0088	26.8014	26.1561	27.0014	26.2931	23.9831	27.4125	23.3199
															28.2201	36.1121	34.077	33.4178	33.6557	25.632	24.9428	21.5844	22.8815	40.2476	29.7303	22.6973	28.1012	27.4092	29.1301	30.4001	24.7488	28.9876	22.0512	23.3112
															28.101	26.3889	37.6632	38.0354	34.999	30.4412	25.162	23.1244	25.6731	36.338	32.4315	22.2612	31.8738	30.151	26.5193	29.1693	31.9447	28.9763	29.7637	22.4905
															24.3726	20.81	30.8365	35.2478	35.5786	30.3724	31.3228	22.0444	34.2287	29.057	26.3981	24.5146	27.016	28.6872	31.297	32.1925	35.3972	39.0337	31.4973	22.7318
															24.8104	22.2249	29.5648	29.0962	29.3799	23.5244	33.511	22.3172	35.7935	30.3746	31.0667	24.155	27.032	29.305	27.4842	26.2097	27.2083	37.5289	28.4722	27.9387
															24.2397	21.8965	32.088	27.5175	27.4521	21.1597	24.7473	22.0554	29.8821	28.9507	32.4862	23.392	35.8323	36.0051	30.9741	31.2599	23.1793	29.1147	26.7132	29.411
															22.833	33.0938	34.6175	28.5023	25.9998	21.7474	24.5777	21.7051	27.6593	21.7662	24.1143	28.42	29.7223	34.5273	35.3293	32.2418	25.7561	28.1893	29.3972	30.1164
															23.8113	22.2347	35.0369	35.6096	26.9854	26.2793	25.8093	28.1793	24.893	21.4563	30.288	23.8819	31.996	37.3342	31.8329	31.1138	25.9576	24.8468	30.8213	27.8211
															33.1219	21.544	41.8414	34.7647	26.2799	30.0595	24.3221	36.6836	23.2207	28.4728	27.0259	22.0053	30.2378	33.2071	27.43	30.9365	24.3683	23.8476	31.4867	25.2123
															30.0042	22.2514	37.1649	33.1385	26.3128	29.1873	28.7736	29.9957	23.0449	23.3375	25.1815	24.4547	26.8989	25.6471	33.2639	37.4898	27.3527	23.1974	25.3907	21.8073
															35.7221	24.6337	36.8439	25.7784	25.7742	25.8392	30.1015	28.7485	31.489	20.075	24.708	23.6265	27.5196	28.7794	39.3838	36.3527	32.3065	25.8894	29.4341	21.8809
															38.2824	34.3894	31.1064	26.1854	29.926	29.0583	32.8442	28.8651	37.7286	22.5806	30.0213	31.8366	42.3077	34.2576	38.4753	25.5399	29.2074	30.8274	32.4848	30.9276
															38.902	35.7426	30.2581	29.0236	33.5417	23.812	31.6471	29.8273	37.5824	30.2972	31.3961	28.4062	32.5796	34.4476	36.1808	22.8964	31.5081	28.361	35.1757	28.4074
															33.6062	24.3097	36.4232	40.7909	30.823	21.6682	25.1132	27.7912	32.0046	31.8418	29.7961	23.509	38.0915	33.2135	35.7383	24.4679	27.6724	26.9787	26.5676	25.7786
															26.492	22.7434	39.1863	47.735	26.8196	21.5363	24.4566	21.1398	28.9101	30.8557	30.2651	21.8402	25.2381	46.249	35.6858	29.9563	23.1061	28.7983	29.5295	23.8459
															23.1532	23.2948	37.7122	43.0656	26.2684	26.531	24.8124	21.7126	24.2292	20.8884	30.1905	22.2668	37.1158	34.67	30.5769	32.5485	26.1052	36.0815	28.7951	23.414
															22.6974	22.9381	37.2265	36.0853	32.4674	31.1028	29.0416	28.4703	24.7881	20.4695	24.62	21.0864	41.8174	34.2289	36.1713	24.5859	30.4083	29.0843	25.725	30.1014
															23.0982	21.7066	30.5278	33.1835	33.5537	29.4195	36.3962	31.2601	24.8789	23.3082	23.3898	23.8809	28.2447	28.6521	36.8261	23.7234	33.4145	24.906	22.8945	36.3465
															29.708	20.3296	31.3624	28.5284	33.1887	29.7409	32.4729	27.0742	25.844	22.5859	27.586	22.3515	38.3777	28.3477	28.7058	30.3282	32.1718	22.5087	23.4692	25.0824
															30.9631	29.0581	34.3523	27.301	26.5763	30.1747	32.6017	22.2587	26.9426	21.8859	23.1273	28.5911	38.4773	38.6868	26.8992	31.7924	26.3931	23.9124	22.2192	21.5539
															31.763	36.7036	37.9483	34.4802	24.8073	28.4264	35.6812	21.5788	25.433	22.2939	27.7425	28.8841	30.4619	29.2546	34.6818	29.1146	31.9991	23.4443	22.9506	20.934
															29.8041	36.2804	31.7791	37.6651	25.4664	32.2981	37.9489	21.0821	27.7029	21.1069	31.5862	27.4735	27.8063	24.6958	34.9921	32.3713	24.791	27.7691	31.2204	22.1263
															33.9016	31.8652	35.3575	33.4442	26.1718	30.4687	27.9875	31.2177	28.3285	27.1412	32.0606	22.9267	32.918	27.7699	29.3632	25.1633	23.6983	32.2389	36.5391	23.0024
															31.5707	28.7374	34.8275	34.1031	26.5775	27.8674	25.4465	29.4865	25.7788	29.0873	28.7978	22.829	30.6146	26.6147	32.9923	24.2156	24.3476	30.1593	25.003	21.6825
															28.5018	28.5988	30.6576	30.3088	25.6523	22.9127	23.9293	29.4993	30.9934	35.9701	24.5494	26.1034	28.5195	33.5393	35.3248	23.4301	26.9979	24.9334	22.7393	30.1591
															25.392	26.4152	30.3279	26.6372	25.4424	24.7949	25.3572	23.6791	24.2099	33.3562	24.1461	27.6628	27.667	37.3092	32.5358	23.0106	31.279	26.8668	22.1477	36.9243
															25.6689	23.126	32.6092	27.2361	25.8878	28.6249	25.7027	22.9536	23.1739	21.2576	24.1918	22.8969	27.5395	28.5347	27.7785	30.8578	33.5763	24.2398	23.2744	35.1675
															29.8985	29.0338	41.5723	30.5443	33.0853	22.4321	33.3042	28.2074	28.5109	28.3554	31.6348	24.9737	31.4821	26.7577	34.2533	31.0005	27.8538	22.9855	24.7421	30.0736
															27.2127	29.3669	43.8819	35.1824	35.8613	21.1227	37.5321	23.6254	25.7752	28.3534	35.5908	25.2909	35.5606	30.5638	28.9266	24.3268	32.7856	24.9009	23.5826	26.2404
															29.3119	23.4521	39.3324	26.309	41.3578	21.8379	29.3151	20.7977	23.7799	28.5185	36.6321	21.6797	36.6812	28.2227	29.4976	22.9535	27.694	23.6482	35.2595	24.3422
															31.0933	30.0233	32.694	30.574	42.3843	29.2166	25.378	26.342	25.3507	27.7391	35.4455	26.9141	31.5524	34.8304	28.474	32.4768	30.0404	28.9086	29.8005	24.7874
															25.7724	37.2132	34.5949	35.243	41.9721	40.1003	25.1528	20.7486	28.5082	21.2647	31.7607	22.6404	31.0264	30.8821	37.6182	33.8047	37.175	40.9577	29.5518	28.0478
															23.8131	37.6919	32.2268	27.4726	35.2898	28.6151	25.0767	19.9025	23.3574	20.9892	25.8117	23.0934	36.7054	31.3425	35.2385	34.875	35.1009	39.8789	28.4901	31.2522
															27.9016	30.3439	34.1608	33.8966	33.9071	22.6667	26.0475	22.5414	26.9835	22.7556	27.4034	29.9109	31.3344	35.7501	39.7659	32.5241	34.369	40.2657	25.4247	31.596
															39.9858	30.9579	32.952	30.377	29.893	28.1114	32.3255	23.4847	28.1811	31.5599	32.0076	30.8001	36.7591	35.1831	33.4451	31.5853	27.143	31.6939	24.2145	26.3763
															40.733	31.963	29.569	27.758	32.021	24.7835	31.5759	33.8524	30.1816	30.1919	27.8158	23.3005	33.9978	32.4815	30.4924	30.898	25.7755	25.2069	23.3707	26.7377
															34.7976	27.3532	34.4402	43.3499	33.996	27.9423	27.684	33.5867	31.3644	21.2393	26.3456	22.112	43.2457	42.0306	36.7047	26.64	33.794	24.1398	25.7733	31.9209
															32.7546	38.331	43.061	43.7896	36.0077	32.202	33.6986	33.8803	27.4412	26.8319	39.542	25.7629	32.7309	43.8222	42.501	28.0432	37.4975	28.2847	29.962	30.844
															29.5311	38.3064	37.3283	37.448	42.7901	41.9172	30.0883	42.4557	29.7989	32.1466	37.2445	33.7018	36.1749	32.8748	32.8021	34.8295	35.3145	30.5778	32.5206	28.6275
															25.0845	27.1752	33.248	35.9824	37.2163	34.9592	32.0865	35.1121	32.3935	37.7732	28.4335	24.6186	41.5629	37.4901	43.9209	34.4767	29.0275	29.3684	37.9521	28.2363
															32.3504	31.7396	39.1832	33.5826	33.7453	26.6033	29.9594	27.3453	31.8777	35.848	28.489	30.7985	41.5125	39.5243	43.0807	38.9481	37.8259	35.4311	27.7815	36.4273
															41.7061	37.3495	39.5271	51.08	45.9828	49.91	39.3455	47.2127	28.7845	34.059	40.321	30.7859	44.8162	33.9278	48.3775	38.0502	39.6287	35.6527	29.8789	37.1716
															43.4092	45.7522	46.7841	46.0081	46.398	52.7042	46.6834	49.2781	36.9046	44.4097	42.4739	36.7866	42.6547	44.9186	53.1932	47.7645	48.947	47.3198	43.5511	44.8193
															38.7839	45.2755	41.1157	47.6416	46.8436	55.9258	49.4693	48.7713	42.1172	43.2289	45.0836	35.8628	52.4621	37.0798	49.9846	46.4012	48.22	48.5028	45.2415	40.92
															38.0894	47.9096	46.361	48.8553	51.4435	53.7484	49.1299	48.0268	42.0518	44.8016	43.7722	31.8516	49.4246	46.6752	51.9709	46.3091	47.4794	46.1875	44.3228	46.1035
															43.2892	46.0526	44.7074	51.4041	51.3018	55.0125	49.6492	48.9535	43.7714	42.9945	37.3925	38.7725	51.0638	43.8719	53.6528	47.6208	46.2527	46.7162	43.8117	45.7703
															47.468	46.1341	40.7355	51.4907	51.3884	54.5037	43.9514	46.3087	44.8784	44.9258	38.5823	33.8465	48.5966	47.4121	51.8547	46.8497	45.2736	47.3253	45.1077	43.6219
															47.2889	46.3801	45.4859	51.2176	52.9514	57.0665	49.4388	47.4621	38.718	45.3973	40.9197	27.6761	40.8285	48.8318	46.211	43.8541	43.2847	45.4476	42.7059	35.3536
															48.6089	48.3737	48.0313	53.4788	52.9025	53.8067	47.6365	47.946	37.7621	47.254	44.0093	38.7398	45.5135	41.9952	51.1226	44.6343	44.5106	45.4378	42.7618	34.395
															49.5269	41.0424	48.9971	53.2049	52.6689	54.3824	45.0037	46.2459	43.2913	47.0766	41.6054	33.8537	43.3218	43.4383	49.2264	37.1678	41.0808	44.7425	38.67	42.8833
															46.4135	44.1322	40.4839	48.2549	49.284	55.5159	47.499	49.4242	44.7304	37.6307	33.69	34.5904	48.2183	44.6953	47.6448	38.411	40.7618	43.7632	40.984	37.9823
															45.9204	47.4051	42.3802	53.7444	43.7893	55.7054	44.8093	48.8826	39.5188	38.6593	40.7222	26.6917	49.8728	38.0548	47.1033	43.997	43.4318	43.1848	43.9381	36.4773
															50.6915	42.9361	45.8805	51.5718	40.0859	52.5254	43.6368	47.9106	38.0177	46.3223	35.9915	28.9293	47.8802	38.2992	51.6164	47.2539	43.9319	40.4249	43.9757	33.3549
															49.8166	39.611	48.2861	51.5378	45.7573	54.842	44.2171	47.8234	44.152	39.2334	30.1763	32.1278	44.8181	43.6969	46.341	49.2229	43.1395	28.9804	45.1476	28.5416
															46.039	32.67	43.1409	51.6384	43.7976	56.6191	45.6661	48.1452	43.4452	45.9049	38.3655	34.6894	46.4938	41.9843	48.1479	46.6322	31.6457	27.6855	45.5327	36.6041
															48.6263	38.9096	43.161	48.6136	50.3759	53.3217	36.5594	46.7795	36.8071	37.857	37.761	32.2629	44.9839	46.0872	48.5155	47.9138	34.6555	32.8743	42.1282	36.0297
															49.2028	45.7874	44.6468	47.9568	51.7613	53.5461	40.6836	47.9078	33.7918	27.833	35.943	34.7158	45.4463	43.4188	48.7706	46.5715	30.9367	44.599	43.5683	31.1659
															47.5716	46.6063	44.7163	51.662	47.1987	58.0333	46.1513	48.4599	43.0257	26.0894	35.2139	34.4566	44.9171	38.6973	50.5233	46.3957	29.3828	46.707	36.1735	34.4966
															49.685	47.5795	45.5138	46.9103	45.7252	54.8084	47.8207	42.7717	45.0377	41.7916	37.6402	26.8747	44.3847	43.9615	46.2196	45.6516	33.698	44.2879	33.9247	34.3298
															48.5023	46.2142	42.4213	48.1748	50.3162	49.757	46.9146	46.2179	42.8746	47.3282	34.8842	33.2249	38.5338	35.0444	50.8217	45.0342	36.6993	43.5252	38.0248	39.0963
															48.8347	38.2225	45.6015	45.2883	48.0488	54.3695	47.5303	44.6658	41.7489	48.9029	41.9426	28.0642	39.0121	36.1384	49.5115	45.563	39.0952	36.8073	31.7959	35.981
															48.6085	36.6485	39.9154	44.3057	47.4746	53.1183	41.0444	47.8304	37.5343	48.5544	41.2013	32.8615	38.3527	35.32	51.7707	36.6943	41.6789	37.3582	42.0687	38.1599
															52.2915	41.8447	42.3695	45.9109	47.7977	53.5295	36.4153	46.7786	43.5661	38.1893	40.0973	29.5682	41.7032	36.1692	46.4211	36.4683	45.9306	35.324	32.5126	43.7448
															48.7566	39.4871	41.4783	45.5192	43.7206	54.7871	34.9361	46.286	44.5908	35.1107	36.4664	35.5412	38.4434	47.3753	43.6246	43.834	38.106	34.5754	31.6742	41.5963
															49.2595	43.1471	34.8635	37.4149	35.5313	51.4263	38.0888	46.2153	43.5026	27.3819	41.1977	34.8911	42.5322	39.1737	44.3333	38.7975	45.3481	30.4627	43.5994	31.3968
															50.0537	45.8599	48.5429	46.7823	38.5872	54.8235	44.8282	44.9218	38.1627	30.5306	41.0015	42.0944	36.8113	34.1279	42.9104	34.9878	37.8604	30.144	34.2811	26.1447
															50.2804	41.4037	42.5204	41.5838	44.8402	42.8809	41.7574	45.9954	35.3312	41.35	39.9849	44.3813	37.2239	41.6305	50.5755	28.6161	33.7959	38.7191	39.3152	29.4347
															51.7599	38.7058	40.1533	31.3381	49.3943	41.2913	38.7142	45.8871	42.4629	43.2137	40.4989	41.6543	44.2655	39.6444	47.6369	26.8281	40.7121	43.7266	46.0235	33.8499
															48.5913	27.8518	43.9899	43.9836	37.2728	38.9011	37.5966	45.083	42.3813	40.4241	38.5277	39.0579	41.994	34.7443	51.7072	31.5395	34.0205	41.3252	46.8251	36.5046
															47.1589	25.9386	43.4106	48.9994	41.3581	37.6662	36.898	44.3427	37.4397	36.5586	34.2218	42.9681	42.3449	33.4262	48.7563	35.8593	38.4174	37.8323	45.3691	34.0126
															50.5635	26.8284	45.9832	34.5385	42.4224	33.2406	38.3446	43.6196	42.1848	32.6661	33.9834	44.5323	36.0031	45.3886	40.5966	40.9152	35.761	27.4469	43.3666	38.4755
															50.3109	41.3402	49.8813	42.4201	38.8014	30.6376	37.318	44.6731	37.0012	39.7815	42.6384	40.1626	37.2964	45.9789	39.6374	46.0056	29.2645	26.0413	39.2762	41.2862
															45.8033	43.3652	42.922	40.4712	40.8501	43.7589	33.6554	31.9493	38.607	44.2034	37.6787	43.2352	39.7283	33.4051	39.6568	48.0795	39.6476	28.6492	38.7503	34.4096
															47.6364	43.3182	41.4463	34.0034	45.4751	55.1132	31.9962	23.9279	38.1733	41.6026	35.243	37.5946	42.0367	43.4166	39.6653	44.0087	38.4484	28.2405	36.5456	25.6207
															50.352	39.2711	43.4719	39.2359	49.2363	47.7589	42.51	23.0764	29.1154	41.9316	38.118	33.2106	43.5294	35.4321	41.9563	43.1694	38.1381	35.9577	37.3005	27.1261
															49.6084	33.8614	41.829	48.9802	50.8877	51.9959	37.6095	29.3183	32.1591	40.7246	38.655	42.8897	44.3887	43.1094	37.2017	36.7134	36.9532	45.5525	32.1661	32.9816
															48.0364	27.3544	48.8181	46.7392	47.6836	42.7938	33.6432	33.9559	33.013	36.6537	30.7098	44.0202	37.7041	41.2023	34.4233	38.1958	34.2461	43.4623	33.5132	41.4487
															45.5157	24.61	39.9248	40.2597	45.5163	39.0074	41.7935	33.9169	37.3234	41.0104	41.012	35.6047	36.2499	39.5268	42.7801	32.9328	40.4991	42.7758	41.3593	26.9013
															44.2652	36.894	39.6567	46.4193	48.1037	37.2019	46.0896	39.202	41.8361	42.456	33.7845	43.3171	35.2992	45.1064	42.5031	29.0161	45.1536	35.2672	38.0742	27.3449
															40.1095	40.5636	42.7229	47.073	42.0961	38.8083	46.2423	36.5664	42.3915	35.9419	31.6579	39.9792	32.2553	37.3116	40.4812	36.4451	47.5117	33.7549	43.1054	31.3157
															33.6934	31.3974	39.639	41.1198	40.3281	36.7736	41.7773	43.8979	42.3463	42.7474	37.3368	36.9933	31.4586	40.2509	40.6074	40.4423	36.6437	31.0413	34.687	38.1948
															33.6376	27.5855	39.7019	45.6061	38.7773	31.6305	35.0826	44.181	39.0448	45.1771	29.5944	36.1363	36.259	41.7052	38.3669	28.825	29.2214	27.8615	38.7221	41.2531
															42.1054	24.6182	42.3044	43.3982	38.5066	26.9752	32.3436	45.0562	37.3448	45.5067	29.3956	28.3797	38.1333	39.1791	42.6326	27.751	30.9518	26.9961	29.2891	28.0824
															40.9345	25.7607	36.3923	32.2921	40.4671	36.4429	31.6499	44.3237	35.1587	35.2708	33.0611	39.48	39.0627	40.2813	42.1783	29.9837	43.6841	36.9919	36.1738	27.7827
															38.853	24.2054	38.7291	29.3789	43.9196	40.2235	38.0966	28.8285	36.1165	29.3583	35.6305	41.6651	32.6677	38.9669	46.7414	36.284	36.9853	26.5265	38.554	29.6573
															38.2902	26.2586	39.2667	31.4458	47.0528	38.5993	36.3736	25.2387	37.3222	31.5279	28.2429	41.7344	34.1623	44.3828	36.8008	35.0841	31.3059	33.3323	37.044	41.6564
															37.1288	24.8757	35.0263	32.8861	35.8934	39.0441	35.1317	24.1125	36.669	33.0303	27.7724	32.9924	32.0299	36.0418	41.8356	41.5023	34.2794	33.9619	35.7225	32.8053
															37.2069	31.433	42.524	36.1791	39.7379	37.8453	41.9205	25.304	34.683	34.6369	31.7802	31.7424	41.1369	41.7884	39.6824	40.8923	34.1221	33.7103	39.0394	32.5749
															42.5092	37.8528	42.7644	27.8419	37.4218	35.4075	34.8785	24.9219	36.0358	24.5869	31.8599	40.907	38.3922	37.0221	40.7595	37.9436	30.7991	32.5911	44.3285	36.0587
															45.7774	42.3939	36.4811	33.0687	35.0589	39.036	37.0709	24.5186	34.9653	34.6152	29.1073	28.6659	39.6922	32.8259	41.9163	36.564	37.4149	28.9412	44.588	26.5232
															42.7452	42.7178	34.4994	39.8758	45.0458	46.1413	33.0868	36.0845	36.5381	35.9833	28.5298	32.6459	39.6985	34.001	41.8745	41.6925	37.0271	36.0939	41.7248	29.002
															42.4131	34.3867	41.4678	39.4838	47.2686	41.9666	37.4079	40.8164	33.2285	39.078	29.2096	35.1812	31.7998	36.7839	37.6968	38.6374	37.2466	34.5933	36.7782	30.7055
															37.7848	26.3356	36.7065	39.795	48.7742	39.2859	37.8494	46.7873	36.9749	36.7959	38.6145	40.6046	40.9138	39.104	38.6611	29.9576	41.4317	42.7188	34.7574	34.7067
															37.2992	24.6165	38.0977	37.2107	51.4594	39.7555	41.9367	45.7557	38.1916	34.3878	29.5182	37.7542	38.0498	40.7417	36.1956	27.6548	38.391	37.6332	37.0131	33.791
															35.6915	24.4851	34.517	43.8693	50.543	35.3583	37.89	44.0726	32.7657	41.5787	30.8216	36.7774	34.3283	42.0804	33.5237	31.7084	38.4509	33.0269	31.1787	33.3177
															34.8566	24.9367	34.3543	47.0221	49.5626	30.0597	31.3383	44.8866	32.2515	50.9933	29.7957	35.5886	31.7953	34.079	40.0099	33.9896	37.2781	27.2787	38.3252	35.0319
															33.0848	23.3307	37.208	45.8783	48.0374	34.0019	31.8034	34.9659	36.0203	50.1101	31.8806	40.2479	34.8135	43.5488	39.7375	30.8809	36.5632	32.3237	41.2513	35.8802
															32.3696	35.7621	40.3051	41.4466	43.225	38.6396	32.3403	33.1322	34.4222	43.385	35.4557	43.1159	36.4437	47.8381	43.6871	30.3561	34.0057	38.9885	43.5807	40.067
															34.508	44.0347	44.1691	41.3395	41.7033	39.9851	34.4629	41.6055	34.5793	38.6379	31.9011	37.9058	41.238	42.9188	45.1136	41.8963	41.2546	44.6313	36.145	33.1239
															45.3396	42.5479	49.6821	41.2651	43.2375	45.6295	32.8243	39.0244	34.5486	32.2764	29.5547	42.0734	39.5588	33.7123	43.5778	43.8213	39.9997	44.4786	29.9843	34.1042
															44.7744	43.4478	51.0554	46.8174	43.7898	48.4896	33.6114	34.6314	33.7591	47.4157	36.79	39.4927	31.7097	42.6892	49.6449	36.6026	28.2937	42.8751	32.83	38.21
															44.0532	33.9929	42.3238	31.9734	43.3226	43.2225	33.3642	26.711	39.19	38.1513	41.8212	34.1725	37.5692	44.7702	43.9739	35.3295	39.7604	41.2687	38.173	38.1186
															46.3124	31.0538	41.4085	27.561	41.9183	39.011	36.4429	29.2864	34.6803	35.4145	41.9911	31.0745	46.2045	35.1255	48.1728	35.5319	44.4915	41.5166	30.1816	25.8695
															40.469	32.5832	50.0773	26.8352	46.7392	27.6949	35.1909	35.6052	33.5232	37.5472	34.9074	43.4053	36.2524	44.9172	37.2908	41.16	39.0268	34.4415	38.4053	27.6061
															36.9742	35.1252	46.4059	48.1233	43.6414	27.343	39.2932	36.1247	34.1346	34.5923	26.964	43.9104	32.6112	39.8713	35.7977	35.181	37.8752	32.4838	36.0258	29.5243
															34.126	35.6222	47.3045	52.8337	42.2056	29.7877	35.9824	45.8573	36.538	34.1025	31.6696	37.3091	37.0404	33.194	34.8764	33.8738	37.1517	25.394	37.3211	31.6924
															33.5721	26.9751	42.4876	48.6998	46.6277	26.5371	35.6686	45.9821	41.0643	45.4712	35.5864	37.8313	40.1747	37.806	37.7163	33.1599	35.837	36.9122	39.7081	27.3426
															43.6412	25.6162	41.7042	47.362	49.0597	25.361	35.8133	45.7147	35.3812	40.5922	38.9855	39.177	41.088	42.1751	38.845	31.6849	40.9541	36.2176	42.8634	31.57
															42.8261	30.431	48.054	45.1159	47.4609	30.8611	36.0685	43.5804	37.8097	39.6674	29.1716	34.8415	34.9137	37.5784	33.4178	32.2751	38.8931	30.2787	40.9056	33.0236
															37.1706	32.3708	41.319	43.9671	46.0424	37.6152	40.3261	32.7577	33.6214	45.9448	26.7199	40.1319	30.7339	44.8548	37.1015	32.0516	33.381	26.9764	34.8252	33.4868
															35.1542	42.2176	47.415	42.4629	42.5025	35.3791	35.9891	25.3289	26.8264	42.89	31.7163	31.5332	31.3544	43.0401	41.6336	32.4633	30.2004	39.9937	32.8323	29.1395
															33.9261	42.635	39.2435	34.0474	36.6607	40.3679	28.268	33.7732	28.1406	40.5429	26.7179	32.442	35.0265	37.4572	38.9524	34.1247	32.6549	43.1715	33.0936	31.4317
															35.188	39.2186	32.4878	33.2616	45.459	41.219	28.5907	37.811	29.0909	33.3083	24.8746	33.6692	40.1209	39.8061	45.6212	35.9342	34.2617	42.933	36.4631	29.2385

[truncated: 8 more sheets: S4, S5, S6, S7, S8, S9, S10, Antibodies]
